# Supplementary material for: Reliability and validity of the UK Biobank cognitive tests
Source: PLoS One. 2020 Apr 20;15(4):e0231627. doi: 10.1371/journal.pone.0231627 (PMC7170235; doi:10.1371/journal.pone.0231627)
Supplement: S1 Table — (XLSX) [file pone.0231627.s002.xlsx]

## Sheet: UKBval_pearsoncorrs_270319
Supplementary Table 8. Pearson correlations (below the diagonal) and age-adjusted Pearson correlations (above the diagonal) between all cognitive tests and demographic variables.
	Age (days)	Sex	Years of education	General health	Self-reported Memory	M-ACE	PPVT	NART	NIH TB Picture Vocabulary	RMBM Appointments	WMS-IV Designs I	WMS-IV Designs II	WMS-IV Designs Total	WMS-IV VPA I	WMS-IV VPA II	WMS-IV VPA Total	WAIS-IV Digit Span Forwards	WAIS-IV Digit Span Backwards	WAIS-IV Digit Span Sequence	SDMT	DLRT Simple RT	DLRT Choice RT	TMT A	TMT B	D-KEFS Tower Test	COGNITO Matrices	UKB Pairs Matching	UKB RT	UKB Prospective Memory	UKB Fluid IQ	UKB Numeric Memory	UKB TMT A	UKB TMT B	UKB Symbol Digit	UKB Picture Vocabulary	UKB PAL	UKB Tower Test	UKB Matrices	g:reference-11	g:reference-9	g:UKB-11	g:UKB-5
Age (days)
r		-	-	-	-	-	-	-	-	-	-	-	-	-	-	-	-	-	-	-	-	-	-	-	-	-	-	-	-	-	-	-	-	-	-	-	-	-	-	-	-	-
p		-	-	-	-	-	-	-	-	-	-	-	-	-	-	-	-	-	-	-	-	-	-	-	-	-	-	-	-	-	-	-	-	-	-	-	-	-	-	-	-	-
Sex
r	-0.0219405		-0.0507578	-0.0149167	0.109754	-0.199504	0.0312187	-0.148188	-0.159046	-0.0749998	-0.0263205	-0.0312468	-0.0320665	-0.301831	-0.262837	-0.31558	0.0737033	0.0327588	0.0556991	-0.0285288	-0.0862216	-0.0604935	-0.0547819	0.044381	0.171246	0.135543	-0.0980374	-0.0870394	-1.91768e-05	0.0144001	-0.00639981	0.045956	0.0186456	-0.0118215	-0.114778	-0.289662	0.198165	0.178379	-0.0336025	-0.0218767	0.0343208	0.0608447
p	0.78302		0.525173	0.851959	0.168453	0.0119664	0.696062	0.0623011	0.0452378	0.348982	0.743505	0.698587	0.691079	0.000116152	0.000848603	5.36833e-05	0.355858	0.681862	0.485591	0.721971	0.279853	0.448769	0.492815	0.578566	0.0309073	0.0894947	0.218916	0.27684	0.999809	0.857483	0.936801	0.565146	0.817291	0.882428	0.149687	0.000212731	0.0122821	0.0244744	0.680084	0.787696	0.673633	0.452006
Years of education
r	-0.248248	-0.0437104		0.180229	0.128276	0.0996503	0.28635	0.240027	0.334544	0.0558013	-0.0237729	0.00446224	-0.0130224	0.0724485	0.0507165	0.0834381	-0.0475786	0.0847356	0.0294736	0.0132047	-0.0493547	-0.0955316	0.130143	-0.0195569	-0.0114927	0.172428	-0.00102715	0.0234954	-0.00615588	0.061259	0.0343304	-0.044414	-0.0927367	-0.0529997	0.3531	0.0117106	-0.180717	0.240223	0.199887	0.114933	0.0358596	0.0126276
p	0.00154983	0.583126		0.023007	0.107094	0.212859	0.000253025	0.00230812	1.6325e-05	0.486187	0.767585	0.955911	0.871819	0.365666	0.526837	0.297276	0.551478	0.288256	0.71228	0.869204	0.536704	0.230978	0.102037	0.806704	0.885675	0.0302787	0.989748	0.769501	0.938615	0.444499	0.670499	0.578283	0.249548	0.507014	4.98964e-06	0.883523	0.0226332	0.00228849	0.0132401	0.155791	0.659891	0.876076
General health
r	-0.0303689	-0.0142399	0.182046		0.000977921	0.0330562	0.0704623	0.094224	0.131628	-0.100704	-0.0834644	-0.172535	-0.139804	-0.0949087	-0.11935	-0.0972859	0.0368755	0.0135126	-0.00175158	0.236037	-0.1758	-0.242606	-0.0708906	-0.0376256	-0.0463076	0.0292038	0.037886	-0.106626	-0.0817559	0.0115655	0.00989739	-0.104631	0.0224274	0.101761	0.103151	-0.0794919	-0.164475	0.101771	0.0836061	0.0881225	-0.0138347	-0.0234385
p	0.703043	0.858158	0.0212256		0.990239	0.680102	0.377462	0.237454	0.0981534	0.208035	0.298682	0.0312554	0.081742	0.235547	0.135271	0.223969	0.644461	0.865757	0.982518	0.0028294	0.0266536	0.00206187	0.374562	0.637738	0.562171	0.715672	0.635411	0.182391	0.305606	0.885322	0.902402	0.189336	0.781089	0.201831	0.195709	0.319239	0.0382915	0.201787	0.304199	0.277135	0.865223	0.772211
Self-reported Memory
r	0.310413	0.0974967	0.0410625	-0.00849774		-0.24634	-0.0898503	-0.142371	-0.117632	0.0251372	-0.0184762	-0.173921	-0.0999891	-0.187484	-0.0999226	-0.178256	-0.0309996	-0.119612	0.0783041	-0.0957498	0.0361932	0.0612592	-0.00839515	0.0417538	0.09021	0.0318865	0.0848462	0.0687486	-0.101816	-0.107075	-0.0961733	0.165465	-0.0744417	-0.069899	-0.105955	-0.0596275	0.0516972	0.103188	-0.131206	-0.137951	-0.106224	-0.180911
p	6.47e-05	0.22001	0.606169	0.915068		0.00180799	0.260035	0.0734226	0.139754	0.753893	0.818344	0.0299023	0.214261	0.0183301	0.211605	0.0250372	0.698091	0.133164	0.326547	0.231403	0.650602	0.443037	0.916356	0.601274	0.258124	0.690832	0.287625	0.390721	0.201586	0.180546	0.232355	0.0371268	0.355704	0.381297	0.183769	0.455301	0.517525	0.195548	0.10596	0.0879801	0.191265	0.0242773
M-ACE
r	-0.210225	-0.193623	0.145634	0.0385539	-0.293277		0.453578	0.573187	0.46319	0.187633	0.238711	0.180769	0.241184	0.400859	0.304737	0.41673	0.203162	0.40816	0.271567	0.259107	-0.120284	-0.0660725	-0.00841885	-0.242341	0.170731	0.223212	-0.255357	0.0154435	0.223002	0.316854	0.310589	-0.164965	-0.231325	0.1639	0.425978	0.449485	0.122791	0.139067	0.519207	0.480071	0.415604	0.37953
p	0.00782082	0.0144683	0.0670022	0.629458	0.000175605		2.16461e-09	3.53444e-15	8.88874e-10	0.0186135	0.0026907	0.0243912	0.00250142	1.79629e-07	9.89811e-05	5.13827e-08	0.0104615	1.01821e-07	0.000557413	0.00104991	0.132217	0.409471	0.916388	0.002156	0.0319695	0.00495362	0.00120303	0.847765	0.00485663	5.27453e-05	8.3815e-05	0.0383288	0.00377897	0.0396121	2.40382e-08	3.13607e-09	0.124288	0.081395	6.15105e-12	2.97351e-10	1.01258e-07	1.20781e-06
PPVT
r	0.0580796	0.0298842	0.2625	0.0685471	-0.067239	0.440567		0.787139	0.724341	0.0943118	0.201054	0.225151	0.239815	0.288443	0.247035	0.300476	0.228764	0.337079	0.283854	0.231203	-0.0990033	-0.158825	-0.0276371	-0.158774	0.168072	0.406689	-0.141772	-0.169941	0.293456	0.387512	0.198346	-0.0957145	-0.199332	0.0531775	0.74702	0.269036	0.13592	0.332134	0.647924	0.522098	0.422521	0.407113
p	0.465689	0.707565	0.000798355	0.389087	0.398222	6.19e-09		9.02671e-35	3.84684e-27	0.238519	0.0115729	0.00471481	0.00256705	0.000237556	0.00175298	0.000125076	0.00372677	1.39463e-05	0.000287963	0.00346896	0.214389	0.0455414	0.729488	0.0456117	0.0342031	1.1428e-07	0.0746531	0.0327841	0.000173939	4.89907e-07	0.0130601	0.230082	0.0126057	0.505588	1.23166e-29	0.000605588	0.0875795	1.89377e-05	1.40017e-19	3.80798e-12	5.31579e-08	1.4641e-07
NART
r	0.255264	-0.148845	0.161442	0.0833084	-0.0516171	0.496379	0.774603		0.721954	0.0601266	0.196313	0.194181	0.221151	0.39342	0.331176	0.398384	0.264093	0.427964	0.337688	0.188455	-0.105226	-0.138448	0.04536	-0.218527	0.173393	0.367041	-0.106667	-0.0560577	0.18284	0.373787	0.223629	-0.177101	-0.222046	0.0248029	0.738405	0.37474	0.0728848	0.281319	0.670236	0.552901	0.354004	0.305114
p	0.00112323	0.0603161	0.0414017	0.294944	0.516841	2.85e-11	<2.20E-16		6.81085e-27	0.452979	0.0137335	0.0151412	0.00553031	3.15933e-07	2.13451e-05	2.1709e-07	0.000768974	1.8344e-08	1.34252e-05	0.0177245	0.186818	0.0817934	0.570206	0.00565218	0.0288354	2.0993e-06	0.180821	0.484183	0.0210649	1.31387e-06	0.00501155	0.0255343	0.00533763	0.756308	1.17094e-28	1.13571e-06	0.361239	0.000327985	2.66795e-21	1.04492e-13	7.15185e-06	0.00011322
NIH TB Picture Vocabulary
r	0.143116	-0.160511	0.285207	0.125866	-0.0662446	0.425301	0.723986	0.727383		0.115386	0.16645	0.214791	0.212877	0.406022	0.384697	0.412565	0.244976	0.336769	0.276652	0.161058	-0.041615	-0.144191	0.0991303	-0.164845	0.131974	0.268733	-0.160483	-0.087167	0.282627	0.394811	0.181022	-0.146987	-0.138012	0.0366424	0.821874	0.357573	0.143077	0.28719	0.634616	0.489101	0.384298	0.359151
p	0.071011	0.0426042	0.000256625	0.112755	0.405251	2.29e-08	<2.20E-16	<2.20E-16		0.148826	0.0372052	0.00708839	0.00762795	1.20403e-07	6.01954e-07	7.18163e-08	0.00185684	1.42185e-05	0.000415432	0.0432169	0.602485	0.0697814	0.213799	0.0378532	0.0972661	0.000639887	0.0433045	0.276134	0.000306734	2.84577e-07	0.0237287	0.0644776	0.0857715	0.646556	3.31068e-40	3.70716e-06	0.0719924	0.000242185	1.2753e-18	1.22482e-10	9.38197e-07	4.44824e-06
RMBM Appointments
r	-0.0736009	-0.0736952	0.0717252	-0.0989213	0.000116656	0.201271	0.0896336	0.0396971	0.103783		0.184757	0.0657908	0.149144	0.159965	0.168839	0.164346	0.0567718	0.0299065	0.128266	0.0990606	-0.0691456	-0.152407	-0.0991683	-0.0704592	0.259895	0.0776821	-0.0504472	-0.120036	0.212671	0.168204	0.106736	-0.0524457	-0.179718	0.0693429	0.134595	0.219908	0.128981	0.0598258	0.220658	0.219313	0.264206	0.236894
p	0.356529	0.35591	0.36895	0.214771	0.998836	0.0112172	0.26119	0.619325	0.192968		0.0209451	0.416023	0.0640008	0.0453667	0.0345288	0.0397057	0.478625	0.709135	0.108247	0.217074	0.387984	0.055915	0.215091	0.379011	0.000974635	0.333525	0.529036	0.134279	0.0073015	0.0352241	0.186209	0.512823	0.0252467	0.386628	0.0917813	0.00549788	0.106279	0.455247	0.00629992	0.00645451	0.00100507	0.00309587
WMS-IV Designs I
r	-0.432886	-0.0198446	0.0917756	-0.0645086	-0.147457	0.300468	0.153635	0.0601024	0.0867328	0.196834		0.557463	0.9064	0.381871	0.358121	0.377759	0.288361	0.226128	0.246236	0.294399	-0.155035	-0.190235	-0.186588	-0.301093	0.266962	0.225735	-0.11613	-0.176687	0.218433	0.20897	0.230317	-0.107388	-0.302849	0.227446	0.0980454	0.29295	0.251456	0.254307	0.541375	0.597342	0.44051	0.342932
p	1.34e-08	0.804531	0.251438	0.420669	0.0644701	0.000131572	0.0539438	0.453161	0.278542	0.0134799		4.06976e-14	1.63761e-59	8.70224e-07	4.42972e-06	1.16426e-06	0.000249879	0.00440349	0.00187926	0.000191107	0.0525261	0.0170131	0.0192918	0.000127185	0.000725272	0.00460528	0.147509	0.0273514	0.00598956	0.00884447	0.00405818	0.180673	0.000134705	0.00417319	0.221846	0.0001966	0.00148932	0.00130896	4.9976e-13	2.90083e-16	1.51162e-08	1.4289e-05
WMS-IV Designs II
r	-0.490444	-0.0250843	0.134696	-0.137909	-0.293267	0.258723	0.167449	0.0404956	0.116946	0.0895992	0.65011		0.855978	0.293266	0.308821	0.284124	0.249359	0.127645	0.163161	0.171694	-0.00118987	-0.0908393	-0.228138	-0.26408	0.249123	0.160559	-0.229009	-0.0816027	0.226211	0.194194	0.190419	-0.138595	-0.225101	0.244356	0.0999032	0.226753	0.256405	0.176326	0.442746	0.482779	0.407038	0.333544
p	7.02e-11	0.75516	0.0925832	0.0849922	0.000193345	0.00110953	0.0360654	0.61457	0.144668	0.265995	<2.20E-16		0.00130896	0.000212773	9.24216e-05	0.000339918	0.0016942	0.112294	0.0418355	0.0326664	0.988238	0.259408	0.00417799	0.000864829	0.001712	0.0459628	0.00403218	0.31278	0.00451773	0.0154684	0.0183909	0.084444	0.00514977	0.00211068	0.214657	0.00441976	0.00123387	0.0276739	1.00111e-08	2.28508e-10	2.35242e-07	2.67918e-05
WMS-IV Designs Total
r	-0.504922	-0.0254689	0.123982	-0.107867	-0.235478	0.309787	0.177378	0.0578268	0.111524	0.161639	0.923776	0.891524		0.388238	0.380866	0.381083	0.306548	0.205846	0.236794	0.270759	-0.0971984	-0.164631	-0.232239	-0.322045	0.293105	0.222395	-0.188828	-0.151523	0.251209	0.22954	0.240705	-0.137639	-0.302507	0.265939	0.111776	0.297773	0.287028	0.248973	0.564431	0.619294	0.481257	0.383667
p	1.55e-11	0.751528	0.121852	0.178723	0.00298946	8.31e-05	0.0262538	0.471907	0.164356	0.0438099	<2.20E-16	<2.20E-16		5.98795e-07	1.01401e-06	9.98609e-07	9.93725e-05	0.009937	0.0029183	0.000655581	0.227392	0.0400013	0.00353034	4.13594e-05	0.000204552	0.00541409	0.0182372	0.0598284	0.00156017	0.00406491	0.00272534	0.0866288	0.000144367	0.000792247	0.164769	0.000159829	0.000280255	0.00172338	2.99881e-14	1.11566e-17	4.54665e-10	1.06539e-06
WMS-IV VPA I
r	-0.245674	-0.290917	0.127878	-0.0846546	-0.247726	0.431537	0.276265	0.314022	0.362318	0.175957	0.449426	0.383436	0.462		0.884644	0.99289	0.139639	0.260631	0.20605	0.152	-0.130714	-0.0639836	0.0725511	-0.17526	0.168294	0.192948	-0.213351	0.0404714	0.315653	0.151343	0.298309	-0.0987271	-0.22703	0.0801932	0.366593	0.446725	0.0973361	0.176977	0.559986	0.537381	0.347501	0.325865
p	0.00180012	0.000199092	0.108195	0.288718	0.00164231	1.35e-08	0.000423572	5.56e-05	2.69e-06	0.0270034	3.54e-09	7.78e-07	1.27e-09		1.45898e-53	4.10915e-146	0.0801379	0.000941591	0.00939377	0.0573814	0.101622	0.424468	0.364985	0.0276248	0.0345392	0.0154734	0.00711205	0.614782	5.34578e-05	0.0584807	0.000163207	0.217149	0.00449992	0.316526	2.16477e-06	4.01541e-09	0.223729	0.026115	5.24649e-14	6.69431e-13	1.15241e-05	3.72221e-05
WMS-IV VPA II
r	-0.294962	-0.249148	0.118753	-0.105219	-0.180492	0.34668	0.232046	0.239444	0.330762	0.186532	0.443443	0.413163	0.472393	0.891844		0.891115	0.186518	0.271699	0.221444	0.170603	-0.0892874	-0.109112	-0.00998367	-0.193949	0.15317	0.146084	-0.216366	0.00299685	0.295885	0.173977	0.305497	-0.0816734	-0.271859	0.0149474	0.321332	0.37577	0.0781811	0.176714	0.529066	0.521469	0.34808	0.343079
p	0.000160456	0.00154053	0.135992	0.186848	0.0228045	7.58e-06	0.00324851	0.00236739	2.06e-05	0.018941	6.01e-09	8.31e-08	4.78e-10	<2.20E-16		2.09655e-55	0.01895	0.0005538	0.00517067	0.0326585	0.264575	0.172345	0.90092	0.0146154	0.0546831	0.067909	0.00632376	0.970285	0.000160295	0.0293201	0.000110885	0.307647	0.000621866	0.852128	3.84297e-05	1.14247e-06	0.328859	0.0263419	2.05986e-12	4.0833e-12	1.11179e-05	1.32612e-05
WMS-IV VPA Total
r	-0.255844	-0.303344	0.140471	-0.0863994	-0.241842	0.447643	0.287	0.315324	0.366354	0.180659	0.448887	0.379927	0.459999	0.993282	0.898594		0.121983	0.240688	0.201694	0.155386	-0.115487	-0.0619102	0.0717936	-0.170988	0.154432	0.193033	-0.231571	0.0366762	0.312083	0.158848	0.292936	-0.0808235	-0.252255	0.0737561	0.375689	0.448536	0.0841074	0.18232	0.556874	0.531296	0.356802	0.333524
p	0.00113409	0.000101561	0.0773842	0.278859	0.00213221	3.3e-09	0.000244607	5.15e-05	2.04e-06	0.0231139	3.71e-09	9.99e-07	1.53e-09	<2.20E-16	<2.20E-16		0.126802	0.00231685	0.0110441	0.0519864	0.148469	0.439663	0.370027	0.0317088	0.0526964	0.0154273	0.00341597	0.648366	6.55627e-05	0.046912	0.000216459	0.312725	0.00154288	0.357054	1.14903e-06	3.41521e-09	0.293405	0.0218608	7.72325e-14	1.35165e-12	6.42044e-06	2.36957e-05
WAIS-IV Digit Span Forwards
r	-0.119788	0.0757832	-0.0160202	0.040231	-0.06644	0.224658	0.219776	0.222927	0.223565	0.0643533	0.307171	0.270674	0.319286	0.166634	0.215631	0.150694		0.598503	0.449212	0.227686	-0.16333	-0.171192	-0.172493	-0.21608	0.2081	0.156417	-0.0275776	-0.0388487	0.210695	0.353308	0.422268	-0.17766	-0.190086	0.117192	0.1722	0.0278206	0.240618	0.149019	0.479481	0.510743	0.365715	0.39409
p	0.131356	0.340872	0.840647	0.613488	0.403864	0.00441388	0.00523184	0.00460459	0.00448619	0.420302	8.65e-05	0.000606561	4.58e-05	0.0357909	0.0063385	0.0579566		7.98058e-17	2.8628e-09	0.00401305	0.0396769	0.0309607	0.029689	0.00622753	0.00848289	0.0496902	0.730048	0.627942	0.00768075	5.27653e-06	4.00288e-08	0.0250657	0.0174642	0.141251	0.0299716	0.727762	0.00224945	0.0608329	3.59871e-10	1.31142e-11	3.34179e-06	3.9053e-07
WAIS-IV Digit Span Backwards
r	-0.12811	0.0352919	0.11321	0.0172856	-0.152533	0.425596	0.326296	0.377675	0.312221	0.0385626	0.258703	0.176685	0.244474	0.285999	0.300133	0.267744	0.604643		0.473564	0.207951	-0.313294	-0.203042	-0.0050812	-0.30286	0.17947	0.286977	-0.0800175	-0.0211507	0.241726	0.415534	0.501351	-0.183474	-0.2056	0.126572	0.318097	0.178921	0.199069	0.184241	0.567024	0.562379	0.396794	0.452748
p	0.106435	0.657731	0.154053	0.828247	0.0541589	2.24e-08	2.54e-05	8.51e-07	5.84e-05	0.629381	0.00103045	0.0268557	0.00203047	0.000257696	0.000121208	0.000644898	<2.20E-16		2.89413e-10	0.00874476	5.79477e-05	0.0102624	0.949315	0.000104317	0.0235998	0.000256373	0.316039	0.79195	0.00214307	5.65925e-08	2.62274e-11	0.0206156	0.0100282	0.111875	4.38768e-05	0.0240364	0.0118835	0.0200829	2.15568e-14	3.20339e-14	3.81739e-07	3.32402e-09
WAIS-IV Digit Span Sequence
r	-0.167481	0.0585738	0.0697245	0.00336018	0.0213962	0.298037	0.269645	0.279137	0.245968	0.138558	0.29305	0.222629	0.286379	0.239449	0.259703	0.236538	0.45974	0.484484		0.281794	-0.316049	-0.289942	-0.108224	-0.41776	0.385123	0.293505	-0.0705375	-0.0452236	0.265418	0.441215	0.401148	-0.212359	-0.382949	0.253363	0.241253	0.278723	0.347586	0.258955	0.551233	0.561211	0.521904	0.43558
p	0.0342723	0.461896	0.380973	0.966363	0.788275	0.000135887	0.000564498	0.000350932	0.00171745	0.0815487	0.000186444	0.00507088	0.000276796	0.00236686	0.000947047	0.00268378	9.62e-10	8.51e-11		0.000334574	4.9431e-05	0.000209617	0.174503	4.28164e-08	5.36955e-07	0.00018199	0.376951	0.572599	0.00072159	6.53509e-09	2.10655e-07	0.00720248	8.0573e-07	0.00127158	0.00218793	0.000374259	7.15281e-06	0.000980919	1.54096e-13	3.71342e-14	4.5758e-12	1.47489e-08
SDMT
r	-0.575749	-0.006458	0.149624	0.210097	-0.250283	0.333126	0.163513	0.0100098	0.0523137	0.119648	0.46607	0.403481	0.480981	0.265445	0.305761	0.273032	0.255607	0.243055	0.321321		-0.273071	-0.469322	-0.437748	-0.325452	0.198154	0.249686	-0.0939207	-0.266933	0.130708	0.300815	0.304028	-0.202181	-0.322061	0.446262	0.121152	0.187561	0.308959	0.206312	0.560241	0.632661	0.522436	0.387206
p	2e-15	0.935608	0.0597804	0.00785936	0.00146339	1.9e-05	0.0394521	0.900345	0.512536	0.134289	7.68e-10	1.76e-07	2.08e-10	0.000749561	9.35e-05	0.00051874	0.00114661	0.00202153	3.63e-05		0.000517733	4.96491e-10	8.83944e-09	3.01195e-05	0.0125682	0.00161238	0.24048	0.000726251	0.101639	0.000129121	0.000120098	0.0108476	4.37738e-05	4.18473e-09	0.129428	0.0182815	7.82197e-05	0.00930198	5.08192e-14	1.3496e-18	5.07696e-12	7.01841e-07
DLRT Simple RT
r	0.183242	-0.0887618	-0.0924895	-0.178308	0.0907035	-0.153798	-0.0865201	-0.0532426	-0.0142643	-0.0810109	-0.213392	-0.089973	-0.174086	-0.169192	-0.137432	-0.156223	-0.181358	-0.328926	-0.336999	-0.322829		0.584669	0.038266	0.296762	-0.0928597	-0.189589	0.0296722	0.50084	-0.147655	-0.220119	-0.299313	0.140129	0.154603	-0.177426	-0.0196113	-0.135498	-0.129231	-0.164967	-0.351277	-0.401661	-0.353333	-0.407787
p	0.0203763	0.264354	0.244735	0.024079	0.254005	0.0529232	0.276656	0.503709	0.857918	0.310049	0.00710089	0.262448	0.0292178	0.0330073	0.0840814	0.049247	0.0217272	2.17e-05	1.32e-05	3.32e-05		5.89416e-16	0.632021	0.000145615	0.244345	0.0170395	0.710428	2.06016e-11	0.0632589	0.00545184	0.000147202	0.0781169	0.0539719	0.0252609	0.806176	0.0885786	0.104482	0.0377092	8.50145e-06	2.43051e-07	7.46377e-06	1.38997e-07
DLRT Choice RT
r	0.445389	-0.0639211	-0.193422	-0.23064	0.190393	-0.151592	-0.116094	-0.00615884	-0.0640284	-0.168855	-0.342172	-0.284589	-0.347561	-0.165102	-0.224888	-0.167694	-0.205524	-0.237352	-0.330523	-0.597634	0.596226		0.325511	0.405044	-0.0313422	-0.190309	-0.0339079	0.36822	-0.249015	-0.215693	-0.219273	0.230699	0.362632	-0.284062	-0.138071	-0.147191	-0.170957	-0.188817	-0.484781	-0.554288	-0.432182	-0.36156
p	3.6e-09	0.421959	0.0142609	0.00334431	0.0158862	0.0564619	0.143763	0.93839	0.421178	0.0333636	1.08e-05	0.000303394	8.2e-06	0.0375508	0.00437246	0.0346146	0.00912849	0.00251062	1.97e-05	<2.20E-16	<2.20E-16		2.82966e-05	1.18459e-07	0.694919	0.0166168	0.671339	1.93562e-06	0.00154977	0.00649259	0.005955	0.00343765	3.28419e-06	0.000284895	0.082635	0.0641027	0.0311958	0.0171447	2.15429e-10	8.80965e-14	2.42728e-08	3.79503e-06
TMT A
r	0.459608	-0.0587253	-0.00213173	-0.0768882	0.135581	-0.104626	0.00219014	0.156272	0.152911	-0.121749	-0.350375	-0.405137	-0.413363	-0.0514069	-0.145018	-0.0569337	-0.207147	-0.0633557	-0.171734	-0.580508	0.117629	0.463541		0.408356	-0.148821	-0.117	0.0694787	0.12565	-0.120836	-0.058705	-0.197153	0.239764	0.32616	-0.343085	0.154448	-0.0531817	-0.225539	-0.0182308	-0.28656	-0.365988	-0.313347	-0.21306
p	9.74e-10	0.460736	0.978657	0.333857	0.0873707	0.189358	0.978072	0.0484563	0.0535585	0.126318	6.39e-06	1.42e-07	7.42e-08	0.519882	0.0681778	0.475957	0.0085824	0.426084	0.0299001	1.11e-15	0.138505	6.71e-10		9.12479e-08	0.0611793	0.143187	0.384174	0.115697	0.129209	0.463751	0.013629	0.00233469	3.25026e-05	9.54981e-06	0.0519153	0.505555	0.0042576	0.819579	0.000329299	3.0448e-06	8.01686e-05	0.00777371
TMT B
r	0.480694	0.0283611	-0.135943	-0.0475764	0.184019	-0.308803	-0.111074	-0.0625715	-0.0742673	-0.0970668	-0.444594	-0.436794	-0.485727	-0.267053	-0.304272	-0.267913	-0.245695	-0.324968	-0.441662	-0.508043	0.343904	0.5321	0.538952		-0.276218	-0.247269	0.137694	0.150196	-0.209918	-0.226751	-0.445092	0.256534	0.547086	-0.385575	-0.148961	-0.308469	-0.297888	-0.200519	-0.565169	-0.632874	-0.514159	-0.3951
p	1.25e-10	0.721839	0.0865199	0.550228	0.0198405	7.48e-05	0.162023	0.431845	0.350645	0.223534	4.85e-09	1.07e-08	1.13e-10	0.000666865	9.65e-05	0.000639618	0.00173857	2.76e-05	5.03e-09	8.16e-12	8.49e-06	4.46e-13	1.95e-13		0.000424576	0.00173488	0.0834861	0.0596127	0.00791348	0.00417007	5.82598e-09	0.00109832	1.4756e-13	5.19408e-07	0.0609333	7.62569e-05	0.000136992	0.0112673	2.73055e-14	1.30382e-18	1.06245e-11	3.62465e-07
D-KEFS Tower Test
r	-0.277028	0.170583	0.0580743	-0.0360616	-0.00359571	0.218154	0.145131	0.0903715	0.0858557	0.269433	0.356007	0.349494	0.38804	0.224238	0.221612	0.213712	0.2317	0.206515	0.41122	0.311035	-0.138478	-0.150349	-0.254323	-0.365898		0.330892	-0.336485	-0.053968	0.245967	0.226803	0.197687	-0.153472	-0.292564	0.315814	0.108238	0.210512	0.322022	0.270591	0.480778	0.489375	0.437341	0.354956
p	0.000390609	0.0310344	0.46573	0.650752	0.964007	0.00573657	0.0670862	0.255754	0.280375	0.000593981	4.42e-06	7.24e-06	5.13e-07	0.00449026	0.00499474	0.00683321	0.00319785	0.00879168	6.6e-08	6.59e-05	0.0807573	0.0577397	0.00117342	1.95e-06		2.17168e-05	1.44719e-05	0.500647	0.00177678	0.00416127	0.0133716	0.0534338	0.000210424	5.01073e-05	0.174447	0.00773481	3.48341e-05	0.000561228	3.17665e-10	1.1918e-10	1.58089e-08	5.84674e-06
COGNITO Matrices
r	-0.334291	0.132729	0.240734	0.0350253	-0.0739067	0.274597	0.361412	0.245736	0.200327	0.0993993	0.335998	0.295231	0.349241	0.258826	0.230014	0.261699	0.184377	0.308668	0.327112	0.392026	-0.236206	-0.308758	-0.252116	-0.364461	0.39277		-0.302027	-0.0758046	0.351627	0.33719	0.339394	-0.209814	-0.228792	0.284091	0.336482	0.218188	0.261344	0.501662	0.582115	0.442452	0.538602	0.479439
p	1.66e-05	0.0953496	0.00223808	0.661167	0.354528	0.000480147	2.86e-06	0.00179515	0.0113472	0.214019	1.69e-05	0.000182907	7.88e-06	0.00102454	0.00364489	0.00089545	0.0199897	7.54e-05	2.57e-05	3.51e-07	0.00272227	7.5e-05	0.00134625	2.33e-06	3.04e-07		0.00011491	0.345376	5.88954e-06	1.57183e-05	1.55917e-05	0.00814741	0.00419033	0.000297527	1.54165e-05	0.00588606	0.000910548	1.8877e-11	2.97598e-15	1.02651e-08	8.22814e-13	3.16074e-10
UKB Pairs Matching
r	0.339037	-0.0996474	-0.0851012	0.0253295	0.18112	-0.304881	-0.113459	-0.0104812	-0.100902	-0.0726843	-0.248141	-0.35992	-0.330805	-0.276075	-0.292208	-0.295522	-0.0663702	-0.118092	-0.122205	-0.26756	0.0895679	0.122443	0.213875	0.276564	-0.39809	-0.380287		0.00999681	-0.232781	-0.14239	-0.145648	0.0476647	0.223527	-0.248815	-0.0687092	-0.197821	-0.196213	-0.142041	-0.292808	-0.258474	-0.431993	-0.460514
p	1.16e-05	0.209954	0.284639	0.750535	0.0219039	9.33e-05	0.153142	0.895346	0.204243	0.362566	0.00166867	3.66e-06	2.32e-05	0.000427624	0.000185908	0.000155691	0.404359	0.136947	0.123697	0.000650675	0.260023	0.122963	0.0066153	0.000399874	1.86e-07	7.64e-07		0.90079	0.00314941	0.0743098	0.0696464	0.550758	0.00503188	0.00156386	0.389474	0.0124371	0.0131834	0.0740982	0.000239749	0.00120954	2.46537e-08	1.64798e-09
UKB RT
r	0.253257	-0.0880122	-0.0395962	-0.108339	0.144193	-0.0405282	-0.147438	0.0151678	-0.0436549	-0.136135	-0.254303	-0.181561	-0.242788	-0.0258045	-0.0757113	-0.0325798	-0.067198	-0.0482781	-0.0797261	-0.353197	0.520586	0.431298	0.224798	0.248042	-0.115927	-0.148688	0.0932928		-0.0877032	-0.133559	-0.134357	0.0743477	0.11111	-0.112414	-0.106482	-0.126516	-0.124848	-0.0380353	-0.214262	-0.246751	-0.317981	-0.415661
p	0.00127777	0.26995	0.620216	0.174044	0.0697778	0.613141	0.0636539	0.849496	0.584802	0.0880904	0.00130925	0.0233083	0.00225919	0.747577	0.344415	0.684465	0.400012	0.545636	0.31781	5.32e-06	2.01e-12	1.38e-08	0.00438873	0.00161922	0.145625	0.0622496	0.242143		0.273179	0.0953947	0.0944821	0.353199	0.167316	0.159644	0.182986	0.113187	0.118058	0.635164	0.00803367	0.00210648	6.19081e-05	7.51403e-08
UKB Prospective Memory
r	-0.267611	0.00585307	0.0606882	-0.0706106	-0.176327	0.270025	0.266733	0.102024	0.231216	0.224162	0.300974	0.317928	0.340714	0.36451	0.356705	0.363393	0.233605	0.265274	0.296945	0.254997	-0.188899	-0.334012	-0.226399	-0.306	0.301856	0.408082	-0.301737	-0.147392		0.233587	0.195545	-0.0775179	-0.159454	0.232635	0.253094	0.252573	0.12832	0.175365	0.419568	0.385929	0.484749	0.605715
p	0.000623638	0.941443	0.44586	0.374935	0.0257213	0.000577032	0.000650914	0.199232	0.00326405	0.0045042	0.000121723	4.96e-05	1.26e-05	2.32e-06	3.93e-06	2.5e-06	0.00294929	0.000698633	0.000137283	0.00117942	0.0167458	1.59e-05	0.00399225	8.32e-05	0.00010482	9.32e-08	0.000105516	0.0637362		0.00313884	0.0144301	0.331442	0.0467777	0.00316879	0.00128733	0.00131842	0.106971	0.0270368	6.72281e-08	7.68878e-07	2.16103e-10	6.8396e-17
UKB Fluid IQ
r	-0.229412	0.0165176	0.113172	0.0153535	-0.169185	0.351465	0.362264	0.291155	0.34606	0.178769	0.279386	0.272187	0.303214	0.201947	0.233476	0.211214	0.368688	0.430098	0.459807	0.369236	-0.252725	-0.289337	-0.155196	-0.303248	0.275211	0.383168	-0.207196	-0.180018	0.279789		0.361719	-0.101565	-0.391067	0.255187	0.395242	0.218698	0.251975	0.322178	0.518618	0.478127	0.659898	0.678309
p	0.00362761	0.836283	0.155503	0.847677	0.0330144	5.95206e-06	2.70129e-06	0.000196599	7.89335e-06	0.0246158	0.000394777	0.000587318	0.000119246	0.0109417	0.00315352	0.00772269	1.73697e-06	1.53089e-08	1.07984e-09	1.80442e-06	0.00130929	0.0002164	0.0507767	0.000102102	0.000446523	6.72709e-07	0.00877936	0.0236143	0.000354568		3.75549e-06	0.204156	4.87503e-07	0.00121247	2.75476e-07	0.00576828	0.00140405	3.6564e-05	7.69614e-12	4.09678e-10	1.74293e-20	3.13352e-22
UKB Numeric Memory
r	-0.206569	-0.00510788	0.0803012	0.0122597	-0.156948	0.337808	0.168544	0.147943	0.1355	0.12276	0.291218	0.26259	0.306521	0.332083	0.344363	0.328443	0.434312	0.509949	0.416677	0.356579	-0.324489	-0.283478	-0.266463	-0.481468	0.240586	0.380323	-0.204082	-0.178909	0.236794	0.388896		-0.226849	-0.391914	0.279012	0.102778	0.2062	0.167001	0.162555	0.533411	0.542408	0.590711	0.682729
p	0.00944045	0.949376	0.317433	0.878878	0.0496439	1.61e-05	0.0348507	0.064444	0.0906358	0.126831	0.000236642	0.00100175	0.000110491	2.28e-05	1.07e-05	2.84e-05	1.32e-08	9e-12	5.69e-08	4.9e-06	3.38e-05	0.000321071	0.000742769	1.73e-10	0.00240411	9.71e-07	0.0103551	0.0249663	0.00282755	5.2436e-07		0.00440262	4.99625e-07	0.00042006	0.201687	0.00980775	0.0371855	0.0426121	2.09841e-12	6.31134e-13	9.19664e-16	1.32121e-22
UKB TMT A
r	0.575416	0.0249516	-0.178033	-0.103009	0.30726	-0.252498	-0.0447291	0.00683756	-0.0366257	-0.0853116	-0.328443	-0.380288	-0.386975	-0.218953	-0.232634	-0.210351	-0.213183	-0.222536	-0.267598	-0.46469	0.218106	0.425216	0.438621	0.460578	-0.280013	-0.353631	0.231762	0.204533	-0.215074	-0.21254	-0.30056		0.122031	-0.218196	-0.148286	-0.132523	-0.176054	-0.260619	-0.315311	-0.31298	-0.250553	-0.176433
p	1.78e-15	0.754136	0.0243016	0.194904	7.75e-05	0.00132295	0.574369	0.931616	0.645657	0.284979	2.52e-05	8.98e-07	5.54e-07	0.00555693	0.00316897	0.00778292	0.00679715	0.00467861	0.000624044	6.81e-10	0.00559451	2.09e-08	6.58e-09	8.89e-10	0.000335595	4.82e-06	0.00318958	0.00970646	0.00631029	0.00715201	0.000130916		0.129118	0.0057271	0.0621262	0.0958687	0.0264318	0.00090703	7.18857e-05	7.74727e-05	0.00178572	0.0280887
UKB TMT B
r	0.565363	0.00513374	-0.212733	-0.0246934	0.109861	-0.284925	-0.12419	-0.0282075	-0.020989	-0.1763	-0.467167	-0.433505	-0.496729	-0.314534	-0.37563	-0.341393	-0.220303	-0.221382	-0.391701	-0.539992	0.21343	0.514407	0.499051	0.663434	-0.372142	-0.363718	0.35404	0.226389	-0.271723	-0.442666	-0.428809	0.401211		-0.255663	-0.141513	-0.278181	-0.23038	-0.245454	-0.49787	-0.545866	-0.614866	-0.446119
p	1.22e-14	0.94912	0.0074746	0.758857	0.170779	0.000312011	0.121221	0.725826	0.794156	0.0276969	8.91e-10	1.95e-08	5.67e-11	6.36e-05	1.35e-06	1.29e-05	0.00556306	0.0053297	3.92e-07	3.47e-13	0.00727708	5.52e-12	2.88e-11	<2.20E-16	1.59e-06	3.05e-06	5.39e-06	0.00435688	0.000576419	7.19916e-09	2.6e-08	1.91e-07		0.00127633	0.0780424	0.000437768	0.00381176	0.00201206	9.03776e-11	4.21245e-13	2.79516e-17	7.49664e-09
UKB Symbol Digit
r	-0.598202	0.00365409	0.107361	0.099675	-0.238936	0.254115	0.00779825	-0.133482	-0.0565517	0.0995695	0.421725	0.462531	0.484484	0.209158	0.187744	0.210078	0.164893	0.177228	0.300351	0.635746	-0.249388	-0.47024	-0.519109	-0.558492	0.40889	0.414191	-0.39039	-0.23769	0.339708	0.33625	0.342301	-0.487218	-0.504553		0.0427996	0.242555	0.296821	0.165351	0.365627	0.415695	0.571617	0.37664
p	<2.20E-16	0.963423	0.176606	0.209827	0.00234362	0.00122834	0.922036	0.0924267	0.477525	0.211767	3.42e-08	1.07e-09	1.28e-10	0.00814728	0.017798	0.00786514	0.0371895	0.0249632	0.000113914	<2.20E-16	0.00147172	3.52e-10	2.03e-12	1.67e-14	7.96e-08	5.72e-08	3.34e-07	0.00255407	1.11e-05	1.46855e-05	1.14e-05	6.43e-11	1.61e-11		0.592186	0.00206648	0.000145149	0.0372596	3.36125e-06	8.26472e-08	1.19253e-14	1.3636e-06
UKB Picture Vocabulary
r	0.180889	-0.116826	0.291499	0.095909	-0.0429088	0.376002	0.743962	0.748339	0.825884	0.118816	0.00892967	-0.00108189	0.00562624	0.309885	0.254083	0.315925	0.146471	0.287099	0.203626	-0.000845702	0.0141852	-0.041015	0.218044	-0.0415153	0.0521746	0.248147	-0.00224531	-0.0510969	0.191432	0.335789	0.0494067	-0.0151906	-0.000510694	-0.0744767		0.318552	0.100576	0.372381	0.578413	0.434482	0.364552	0.295222
p	0.0220758	0.141237	0.000184131	0.22765	0.590059	1.04e-06	<2.20E-16	<2.20E-16	<2.20E-16	0.135783	0.911335	0.989271	0.944246	7.04e-05	0.00123015	4.98e-05	0.0645754	0.000232443	0.00980563	0.991559	0.858698	0.606586	0.00560821	0.6022	0.512317	0.00161159	0.97752	0.522406	0.0153111	1.51129e-05	0.53889	0.848798	0.994935	0.349284		4.27263e-05	0.207161	1.34167e-06	4.88265e-15	1.80176e-08	3.60884e-06	0.000192082
UKB PAL
r	-0.162722	-0.282162	0.0515882	-0.0734546	-0.106438	0.467876	0.255552	0.315959	0.325887	0.228719	0.335539	0.280634	0.341671	0.467346	0.402408	0.469573	0.0467444	0.195928	0.298377	0.24306	-0.161246	-0.202504	-0.121391	-0.345108	0.244656	0.255846	-0.238793	-0.157515	0.283664	0.246621	0.230763	-0.200574	-0.303419	0.289121	0.279687		0.141188	0.164338	0.459897	0.436028	0.474332	0.326128
p	0.0397942	0.000300517	0.517075	0.355956	0.180377	5.02e-10	0.0011083	4.7e-05	2.61e-05	0.0037337	1.63e-05	0.000370792	1.19e-05	5.29e-10	1.46e-07	4.27e-10	0.55723	0.0130282	0.000126963	0.00202105	0.0416529	0.0102264	0.126238	7.85e-06	0.00182118	0.00113396	0.00235831	0.0473765	0.000278068	0.00172569	0.00364105	0.0109878	0.000112042	0.000208941	0.000341231		0.0758708	0.0384549	2.22517e-09	1.58295e-08	5.8751e-10	3.45504e-05
UKB Tower Test
r	-0.454318	0.186459	-0.0431667	-0.132656	-0.0972474	0.200191	0.0944924	-0.0531933	0.0611263	0.147959	0.396668	0.420101	0.448318	0.192681	0.196679	0.185429	0.267231	0.23408	0.38136	0.492743	-0.196425	-0.338704	-0.387248	-0.451088	0.401502	0.371165	-0.318473	-0.221199	0.231724	0.322252	0.237952	-0.389692	-0.41952	0.483666	0.00593811	0.198027		0.234413	0.394271	0.418031	0.531357	0.304485
p	1.6e-09	0.0182362	0.587824	0.0944795	0.221197	0.0114044	0.234623	0.504105	0.442577	0.0627111	2.47e-07	4.32e-08	3.91e-09	0.0149624	0.0129633	0.0192809	0.000635325	0.00289015	6.51e-07	4.18e-11	0.0127951	1.18e-05	4.22e-07	2.15e-09	1.43e-07	1.46e-06	4.06e-05	0.0050786	0.00319468	3.43638e-05	0.00269153	3.52e-07	4.53e-08	9.25e-11	0.940594	0.0120686		0.0029388	4.59095e-07	6.87342e-08	1.58951e-12	0.000117157
UKB Matrices
r	-0.473732	0.167449	0.322537	0.103972	-0.0606673	0.217992	0.264492	0.118615	0.182517	0.0873922	0.410628	0.371105	0.431738	0.265972	0.286452	0.274853	0.187039	0.221608	0.304174	0.424424	-0.229629	-0.359877	-0.23199	-0.382571	0.360212	0.574389	#VALUE!	-0.1503	0.275582	0.384558	0.236479	-0.460308	-0.447268	0.400079	0.236842	0.219886	0.39913		0.461766	0.404535	0.505417	0.270522
p	2.5e-10	0.0343074	3.19e-05	0.19074	0.446017	0.00577364	0.000725505	0.135206	0.0208872	0.273352	8.38e-08	1.71e-06	1.65e-08	0.000702592	0.000251688	0.000454557	0.0178719	0.00485854	9.21e-05	2.47e-08	0.00348952	2.95e-06	0.00315889	5.96e-07	2.89e-06	2.44e-15	0.000366304	0.0586219	0.000420166	5.59637e-07	0.00286559	9.12e-10	4.29e-09	1.59e-07	0.00256667	0.00520885	1.71e-07		1.87936e-09	1.95669e-07	2.68109e-11	0.000663068
g:reference-11
r	-0.467743	-0.0351324	0.290795	0.0810731	-0.245324	0.547929	0.571676	0.473998	0.505377	0.231958	0.637385	0.577804	0.670889	0.606819	0.591865	0.606551	0.47725	0.56475	0.557697	0.674437	-0.386507	-0.586867	-0.442898	-0.660879	0.539023	0.644112	-0.402149	-0.293526	0.486624	0.553462	0.5508	-0.493749	-0.621364	0.536148	0.430246	0.479167	0.521062	0.581193		0.966703	0.786687	0.68832
p	9.57972e-10	0.665332	0.000253542	0.317533	0.00216515	1.91402e-13	9.76996e-15	5.3221e-10	2.31593e-11	0.00391298	<2.20E-16	4.44089e-15	<2.20E-16	<2.20E-16	6.66134e-16	<2.20E-16	3.90242e-10	2.35367e-14	5.77316e-14	<2.20E-16	7.37797e-07	1.33227e-15	8.83237e-09	<2.20E-16	5.52447e-13	<2.20E-16	2.34301e-07	0.000231057	1.56624e-10	1.17462e-13	2.34701e-13	7.67979e-11	<2.20E-16	7.72715e-13	2.56101e-08	3.24503e-10	4.27081e-12	2.66454e-15		2.78907e-91	3.54952e-32	3.03462e-22
g:reference-9
r	-0.552427	-0.0204473	0.233761	0.0865827	-0.270804	0.510384	0.436866	0.33241	0.347781	0.22296	0.691148	0.630237	0.729272	0.584465	0.587057	0.582873	0.492701	0.549153	0.555234	0.749916	-0.42636	-0.654365	-0.527384	-0.726261	0.545479	0.5363	-0.39193	-0.333424	0.464394	0.51825	0.547701	-0.527677	-0.683133	0.605566	0.274816	0.453407	0.559213	0.560674	0.970871		0.781029	0.667858
p	9.19265e-14	0.800629	0.00341791	0.284065	0.00065417	1.16815e-11	1.3228e-08	2.38122e-05	9.24994e-06	0.00544614	<2.20E-16	<2.20E-16	<2.20E-16	1.33227e-15	8.88178e-16	1.77636e-15	7.40592e-11	1.37668e-13	6.4837e-14	<2.20E-16	3.17491e-08	<2.20E-16	1.78524e-12	<2.20E-16	2.14717e-13	7.59171e-13	4.57698e-07	2.38372e-05	1.15304e-09	5.82023e-12	2.82885e-13	1.72662e-12	<2.20E-16	<2.20E-16	0.000538939	3.13404e-09	3.95239e-14	3.28626e-14	<2.20E-16		1.17968e-31	1.01301e-20
g:UKB-11
r	-0.587861	0.0260762	0.160236	-0.0173033	-0.259177	0.426682	0.263153	0.0972852	0.188246	0.243898	0.572756	0.570922	0.629475	0.413084	0.435739	0.427353	0.359217	0.371172	0.487606	0.680501	-0.375992	-0.566667	-0.493164	-0.639254	0.486247	0.598926	-0.518254	-0.384878	0.522865	0.652349	0.579092	-0.49883	-0.742212	0.720149	0.14277	0.461517	0.641414	0.63655	0.831602	0.847276		0.872999
p	1.11022e-15	0.748199	0.047131	0.831331	0.00117143	3.80402e-08	0.000976017	0.230026	0.0193883	0.00238056	1.24345e-14	1.95399e-14	<2.20E-16	1.11686e-07	1.80746e-08	3.6029e-08	4.76022e-06	2.1477e-06	1.42103e-10	<2.20E-16	1.54412e-06	1.86517e-14	8.14773e-11	<2.20E-16	1.62559e-10	4.44089e-16	5.81779e-12	8.28662e-07	3.4972e-12	<2.20E-16	3.55271e-15	4.57372e-11	<2.20E-16	<2.20E-16	0.077336	1.69993e-09	<2.20E-16	<2.20E-16	<2.20E-16	<2.20E-16		6.07854e-49
g:UKB-5
r	-0.386957	0.0538849	0.097665	-0.0217174	-0.283252	0.418244	0.325695	0.151297	0.250886	0.249874	0.447209	0.453648	0.496069	0.384561	0.414884	0.395247	0.405402	0.455988	0.445429	0.510971	-0.438077	-0.46803	-0.351452	-0.502492	0.416002	0.538752	-0.529394	-0.464675	0.636367	0.695102	0.692904	-0.356081	-0.554404	0.50881	0.172422	0.354662	0.421927	0.398712	0.738243	0.725166	0.87617
p	6.03759e-07	0.504073	0.225158	0.787852	0.000339634	6.11994e-08	3.34062e-05	0.0593796	0.00158283	0.00171493	6.08364e-09	3.88602e-09	7.01084e-11	7.79946e-07	7.99016e-08	3.58524e-07	1.52146e-07	2.20533e-09	5.65646e-09	1.09663e-11	1.06964e-08	7.23909e-10	6.83712e-06	2.32587e-11	6.63045e-08	4.7895e-13	1.2006e-12	9.9164e-10	<2.20E-16	<2.20E-16	<2.20E-16	5.064e-06	8.68194e-14	1.1867e-11	0.0313672	5.55498e-06	4.11566e-08	2.53272e-07	<2.20E-16	<2.20E-16	<2.20E-16
Sex is coded 1 for male, 0 for female. General health is coded 1 for poor, 2 for fair, 3 for good, 4 for very good, 5 for excellent.
P-values in bold show p-values that are significant at p < .05
M-ACE, Mini Addenbrooke’s Cognitive Examination; PPVT, Peabody Picture Vocabulary Test – Fourth Edition; NART, National Adult Reading Test; NIH TB Picture Vocabulary, NIH Toolbox Picture Vocabulary; RMBM, Rivermead Behavioural Memory Test – Extended Version; WMS-IV, Wechsler Memory Scale – Fourth Edition; VPA, Verbal Paired Associates; WAIS-IV, Wechsler Adult Intelligence Scale – Fourth Edition; …
