# Supplementary material for: Reliability and validity of the UK Biobank cognitive tests
Source: PLoS One. 2020 Apr 20;15(4):e0231627. doi: 10.1371/journal.pone.0231627 (PMC7170235; doi:10.1371/journal.pone.0231627)
Supplement: S2 Table — (XLSX) [file pone.0231627.s003.xlsx]

## Sheet: UKBval_spearmancorrs_270319
Supplementary Table 9. Spearman rank-order correlations (below the diagonal) and age-adjusted Spearman rank-order correlations (above the diagonal) between all cognitive tests and demographic variables.
	Age (days)	Sex	Years of education	General health	Self-reported Memory	M-ACE	PPVT	NART	NIH TB Picture Vocabulary	RMBM Appointments	WMS-IV Designs I	WMS-IV Designs II	WMS-IV Designs total	WMS-IV VPA I	WMS-IV VPA II	WMS-IV VPA Total	WAIS-IV Digit Span Forwards	WAIS-IV Digit Span Backwards	WAIS-IV Digit Span Sequence	SDMT	DLRT Simple RT	DLRT Choice RT	TMT A	TMT B	D-KEFS Tower Test	COGNITO Matrices	UKB Pairs Matching	UKB RT	UKB Prospective Memory	UKB Fluid IQ	UKB Numeric Memory	UKB TMT A	UKB TMT B	UKB Symbol Digit	UKB Picture Vocabulary	UKB PAL	UKB Tower Test	UKB Matrices	g:reference-11	g:reference-9	g:UKB-11	g:UKB-5
Age (days)
rho		-	-	-	-	-	-	-	-	-	-	-	-	-	-	-	-	-	-	-	-	-	-	-	-	-	-	-	-	-	-	-	-	-	-	-	-	-	-	-	-	-
p		-	-	-	-	-	-	-	-	-	-	-	-	-	-	-	-	-	-	-	-	-	-	-	-	-	-	-	-	-	-	-	-	-	-	-	-	-	-	-	-	-
Sex
rho	-0.0247392		-0.0494926	-0.017525	0.0887488	-0.197361	0.0364327	-0.149243	-0.133832	-0.0735382	0.000965429	-0.0672514	-0.0288323	-0.305511	-0.256897	-0.306673	0.0681966	0.0459586	0.0587342	-0.053503	-0.105887	-0.042555	-0.0511916	-0.0551398	0.187672	0.144693	-0.143933	-0.114475	-0.00128607	0.0289966	0.0056366	0.0558199	-0.0714912	-0.0408639	-0.149733	-0.3105	0.20543	0.174544	-0.0331584	-0.0195529	0.0304492	0.0563964
p	0.756163		0.535565	0.826452	0.265946	0.0129336	0.648444	0.0604408	0.0926049	0.35848	0.990425	0.404192	0.720872	9.4826e-05	0.00112055	8.88902e-05	0.39303	0.565124	0.462095	0.50435	0.184049	0.594306	0.521634	0.489989	0.0178422	0.0696969	0.0702884	0.152083	0.987164	0.717603	0.944325	0.484644	0.375144	0.609056	0.0595916	6.79729e-05	0.00938482	0.0277732	0.684085	0.809795	0.708677	0.485802
Years of education
rho	-0.24138	-0.0420429		0.189051	0.0986332	0.0859415	0.227476	0.194204	0.300156	0.0636161	-0.0420142	-0.0162929	-0.0164972	0.0798828	0.0625038	0.0869261	-0.0891499	0.0339491	-0.0302093	-0.0162021	-0.0294017	-0.113132	0.12957	-0.0605286	-0.0101256	0.119561	-0.00897362	0.0363561	-0.0238228	0.0457291	0.0200308	-0.0107762	-0.0575812	-0.0759979	0.333578	-0.0219573	-0.195455	0.173031	0.168643	0.0923756	-0.00960382	-0.0286057
p	0.0021057	0.59759		0.0170049	0.216116	0.282967	0.00393122	0.014171	0.000121052	0.427139	0.60135	0.840014	0.838036	0.318409	0.435282	0.277468	0.263783	0.670963	0.705426	0.839875	0.712951	0.155653	0.103568	0.448505	0.899197	0.134577	0.910615	0.650181	0.765652	0.568311	0.803982	0.892759	0.475228	0.341039	1.7329e-05	0.783532	0.0135488	0.0291755	0.0371751	0.254516	0.906209	0.723843
General health
rho	-0.0545911	-0.016143	0.196365		0.00446238	0.0010172	0.0284021	0.0865513	0.0702741	-0.0924429	-0.122439	-0.216101	-0.186037	-0.0953142	-0.12663	-0.105768	0.0619178	-0.000300918	-0.00872202	0.181919	-0.173221	-0.220775	0.0441351	-0.0943932	-0.0613337	-0.0101169	0.0271043	-0.0982792	-0.0949961	-0.000241364	0.0273822	-0.00836937	-0.0831407	0.0554294	0.0733371	-0.166654	-0.180647	0.0476357	0.0287446	0.0546445	-0.0438824	-0.0424762
p	0.492949	0.839443	0.0128231		0.955481	0.98988	0.722302	0.278012	0.37874	0.247993	0.126599	0.00673882	0.0200585	0.233543	0.112861	0.185955	0.43814	0.996996	0.913111	0.0221579	0.0289963	0.00516607	0.580674	0.236608	0.442482	0.899604	0.734506	0.219253	0.233614	0.997599	0.734371	0.916612	0.302136	0.487709	0.35826	0.0357678	0.0226861	0.551	0.724308	0.500885	0.59016	0.599735
Self-reported Memory
rho	0.322968	0.075977	0.0126291	-0.0134142		-0.0908478	-0.0691941	-0.0525453	-0.0712816	0.0416239	-0.0118318	-0.170302	-0.0937961	-0.151234	-0.0858967	-0.144147	-0.0331895	-0.0850949	0.0706423	-0.068601	0.0617628	0.0409739	-0.0670209	0.0882343	0.10419	0.0570725	0.050056	0.0479531	-0.0555581	-0.0771526	-0.100452	0.146827	0.0422695	-0.0371955	-0.0547777	0.017677	0.120954	0.103366	-0.112655	-0.126952	-0.0571434	-0.115793
p	3.10789e-05	0.339635	0.874063	0.866304		0.256283	0.386129	0.510668	0.371926	0.603569	0.883075	0.0335437	0.244156	0.0578531	0.283219	0.0707689	0.67791	0.286209	0.376241	0.391741	0.43929	0.608091	0.401258	0.268738	0.191221	0.476295	0.530925	0.549627	0.486698	0.335282	0.212135	0.0647717	0.600324	0.64159	0.492849	0.82497	0.128834	0.194773	0.165608	0.116659	0.482927	0.151352
M-ACE
rho	-0.207782	-0.190432	0.130609	0.012436	-0.150099		0.366977	0.470996	0.445761	0.17113	0.187489	0.152876	0.193888	0.344345	0.26955	0.350217	0.179424	0.320739	0.183811	0.168549	-0.0213335	-0.0133848	0.0315756	-0.189118	0.0835236	0.189089	-0.180524	-0.0067727	0.173635	0.273978	0.228145	-0.159342	-0.238229	0.183373	0.417297	0.313658	0.105477	0.103932	0.427621	0.381325	0.326728	0.287143
p	0.00858603	0.0162008	0.100805	0.876363	0.0589645		2.10851e-06	4.22663e-10	4.3754e-09	0.032117	0.0190921	0.0575556	0.0156345	9.4129e-06	0.000615022	6.45526e-06	0.024086	3.97902e-05	0.0207855	0.0348443	0.790193	0.867436	0.693695	0.0173212	0.29678	0.0177026	0.0232191	0.93291	0.0291221	0.000516247	0.00430174	0.0455223	0.00283568	0.0210963	4.90782e-08	5.99363e-05	0.187176	0.193755	3.52538e-08	1.0651e-06	3.98673e-05	0.000305412
PPVT
rho	0.00722335	0.0362419	0.219	0.0279647	-0.0631513	0.361136		0.714827	0.749467	0.107899	0.21308	0.22555	0.257975	0.294245	0.232839	0.30686	0.266478	0.318462	0.219174	0.214553	-0.145492	-0.162015	0.0138201	-0.11004	0.118086	0.298766	-0.178835	-0.161956	0.273591	0.36781	0.141517	-0.0638251	-0.156959	0.0458732	0.736147	0.27422	0.139579	0.184264	0.644142	0.534638	0.339297	0.369631
p	0.927768	0.649122	0.00539766	0.72557	0.427581	2.91631e-06		3.62114e-26	6.38906e-30	0.177194	0.00737557	0.00463965	0.00114836	0.000174965	0.00323923	8.79668e-05	0.000685639	4.29512e-05	0.0055083	0.00678803	0.0672706	0.0413199	0.862731	0.167339	0.13822	0.00013725	0.0241057	0.0420488	0.000484005	1.99106e-06	0.0780328	0.424135	0.0503709	0.565848	2.08238e-28	0.000469126	0.0793037	0.0200672	2.65251e-19	9.20524e-13	1.78327e-05	2.20844e-06
NART
rho	0.247494	-0.150679	0.122858	0.0702227	0.0317502	0.399078	0.694358		0.73261	0.0282162	0.130778	0.17081	0.170717	0.36742	0.3244	0.37442	0.266539	0.388192	0.278223	0.0956011	-0.103204	-0.117959	0.0876095	-0.0979899	0.0782079	0.255626	-0.126321	-0.0463773	0.164614	0.336485	0.163692	-0.0953785	-0.154957	-0.0109546	0.713828	0.358409	0.0290008	0.129359	0.588522	0.476619	0.250072	0.267455
p	0.00160353	0.057187	0.121686	0.377571	0.690215	1.88221e-07	<2.20E-16		5.07008e-28	0.724894	0.102559	0.0330108	0.0331082	2.0452e-06	3.20645e-05	1.25671e-06	0.000683627	4.28141e-07	0.000383838	0.232132	0.195475	0.138646	0.272156	0.219141	0.327143	0.00118826	0.112593	0.562835	0.0381267	1.54129e-05	0.0411651	0.231729	0.0534175	0.890994	4.55835e-26	3.50495e-06	0.716697	0.104137	1.24428e-15	4.14546e-10	0.00182366	0.000767285
NIH TB Picture Vocabulary
rho	0.138595	-0.135928	0.255016	0.0619261	-0.0220489	0.407048	0.743216	0.737269		0.112552	0.0929761	0.162888	0.145869	0.391895	0.376075	0.403185	0.22207	0.304034	0.217225	0.156237	-0.0466035	-0.130743	0.125144	-0.0582287	0.0162535	0.21108	-0.156044	-0.101487	0.227313	0.37377	0.0994587	-0.0682665	-0.0769309	0.0135725	0.890905	0.365085	0.0769376	0.188749	0.56656	0.427135	0.288682	0.303578
p	0.0804991	0.0865552	0.00113627	0.436619	0.781975	1.01189e-07	<2.20E-16	<2.20E-16		0.159132	0.246787	0.0421841	0.0692206	3.54089e-07	1.1181e-06	1.50129e-07	0.00490335	9.77498e-05	0.00595209	0.0499571	0.559672	0.100455	0.116012	0.465964	0.838866	0.00776247	0.0495114	0.204506	0.00395779	1.31546e-06	0.216714	0.392543	0.339803	0.865167	1.09398e-55	2.22776e-06	0.335085	0.0171855	2.28725e-14	3.30528e-08	0.000295887	0.000123061
RMBM Appointments
rho	-0.0676107	-0.0722699	0.0774109	-0.0893183	0.0163444	0.183365	0.106902	0.0111689	0.10241		0.165422	0.0815765	0.144464	0.160928	0.149008	0.15949	0.0472993	0.0291367	0.131757	0.105987	-0.0596316	-0.128427	-0.126565	-0.122192	0.196578	0.0443144	-0.0333498	-0.0762431	0.199301	0.148407	0.0951411	-0.0746291	-0.166325	0.116055	0.146224	0.198989	0.141725	0.0696071	0.191784	0.189481	0.256055	0.216749
p	0.397117	0.365316	0.332112	0.262879	0.837976	0.0211026	0.179858	0.888875	0.198955		0.0390423	0.312935	0.0729054	0.0440673	0.0625247	0.0460187	0.555088	0.716297	0.0988988	0.186461	0.456714	0.107802	0.113046	0.126147	0.0133039	0.581571	0.677419	0.342585	0.0120555	0.0636018	0.238963	0.351375	0.0386026	0.146469	0.0667608	0.0121928	0.0756863	0.384817	0.0179341	0.0189853	0.00145228	0.00693306
WMS-IV Designs I
rho	-0.419738	0.00507817	0.0700553	-0.0906947	-0.143258	0.250949	0.185667	0.0104927	0.0257751	0.176511		0.554904	0.903326	0.381601	0.356722	0.37703	0.285122	0.203709	0.20754	0.321774	-0.0777285	-0.168335	-0.174614	-0.267267	0.255082	0.210323	-0.125917	-0.172136	0.212299	0.167971	0.200262	-0.11302	-0.258019	0.233536	0.0506945	0.297605	0.272072	0.280748	0.535182	0.582708	0.464158	0.331336
p	4.02345e-08	0.949508	0.381756	0.257088	0.0725414	0.00152367	0.0195114	0.895896	0.747855	0.0270088		5.61478e-14	1.74713e-58	8.87134e-07	4.85585e-06	1.22538e-06	0.000295243	0.0104984	0.00910316	4.20151e-05	0.333235	0.0350794	0.0287237	0.000714758	0.00126355	0.00840503	0.116092	0.031654	0.00759994	0.0360818	0.0127665	0.158735	0.00123477	0.00324384	0.528348	0.000153512	0.000566696	0.00036866	1.02644e-12	2.22556e-15	1.93907e-09	2.86948e-05
WMS-IV Designs II
rho	-0.506356	-0.0552465	0.119781	-0.161973	-0.299143	0.232441	0.188298	0.0196817	0.0714758	0.0989744	0.646302		0.844795	0.303964	0.33402	0.300026	0.227024	0.118841	0.174791	0.143928	0.0487411	-0.0651999	-0.22165	-0.251239	0.24323	0.15169	-0.233745	-0.0721661	0.256446	0.221556	0.149392	-0.144231	-0.195717	0.26491	0.0983529	0.275628	0.244938	0.189772	0.450376	0.481813	0.422278	0.355457
p	1.32707e-11	0.491937	0.135113	0.0426934	0.000141337	0.00350096	0.0181926	0.806716	0.373696	0.218971	<2.20E-16		1.14137e-43	0.000120518	2.16176e-05	0.000148948	0.00437147	0.139507	0.0290788	0.0739853	0.545684	0.418712	0.00542214	0.00155807	0.00221639	0.0595442	0.00331627	0.372204	0.00123156	0.00559621	0.0653173	0.0724379	0.0153282	0.000831708	0.221892	0.000496535	0.00205783	0.017654	5.18059e-09	2.51086e-10	7.34637e-08	6.99514e-06
WMS-IV Designs Total
rho	-0.499898	-0.0222607	0.11785	-0.137084	-0.234838	0.265189	0.217305	0.0217973	0.0583386	0.153193	0.919661	0.884058		0.389416	0.396067	0.384972	0.304409	0.208565	0.220278	0.28631	-0.0308061	-0.143339	-0.219483	-0.296787	0.281073	0.227643	-0.197369	-0.144426	0.273814	0.228152	0.209532	-0.137438	-0.266587	0.26946	0.0918866	0.32218	0.291381	0.283333	0.574465	0.617638	0.510458	0.400953
p	2.63676e-11	0.781986	0.141565	0.0868914	0.00307133	0.0008208	0.00626066	0.786415	0.467987	0.0562257	<2.20E-16	<2.20E-16		5.49779e-07	3.37398e-07	7.57378e-07	0.000111734	0.00897978	0.00572422	0.000304331	0.702637	0.0742398	0.0059062	0.000168432	0.000379005	0.00439001	0.0135246	0.0729822	0.000542636	0.00430047	0.00933763	0.0870956	0.000865525	0.000669852	0.253933	4.10338e-05	0.000223824	0.000338244	8.22343e-15	1.43943e-17	2.50469e-11	3.07311e-07
WMS-IV VPA I
rho	-0.238728	-0.29366	0.131582	-0.0792712	-0.21491	0.376694	0.288236	0.290798	0.348184	0.174715	0.446052	0.391529	0.460645		0.8901	0.996384	0.152329	0.239812	0.171735	0.149443	-0.0867015	-0.0596861	0.00587165	-0.0775545	0.177648	0.13026	-0.196712	0.032861	0.300138	0.11442	0.291462	-0.0609399	-0.15823	0.0672016	0.376326	0.442156	0.0590626	0.151438	0.549766	0.522269	0.325728	0.290159
p	0.00244205	0.000172054	0.0982705	0.320589	0.00652034	9.88304e-07	0.000229289	0.000200345	6.88127e-06	0.0281194	4.77839e-09	4.32377e-07	1.44083e-09		4.15098e-55	5.87472e-169	0.0560418	0.00240641	0.0309602	0.0617549	0.278716	0.456302	0.941631	0.332762	0.0255444	0.103941	0.0132398	0.682857	0.000127395	0.153606	0.000233681	0.446879	0.0492512	0.401496	1.09839e-06	6.01733e-09	0.461029	0.0575113	1.84042e-13	3.73657e-12	4.22288e-05	0.000261936
WMS-IV VPA II
rho	-0.301106	-0.241179	0.128799	-0.103988	-0.17306	0.313995	0.225192	0.23003	0.318709	0.16551	0.442518	0.438586	0.486921	0.896132		0.893513	0.196391	0.276171	0.217043	0.179984	-0.0555513	-0.092398	-0.0802549	-0.115635	0.165878	0.117623	-0.181356	-0.00621693	0.279077	0.156857	0.320041	-0.0817416	-0.200994	0.0285021	0.34379	0.413885	0.0442695	0.172288	0.530565	0.513196	0.352482	0.332869
p	0.000114908	0.00219504	0.105657	0.192085	0.0291485	5.56581e-05	0.00431856	0.00353523	4.23371e-05	0.0376853	6.51943e-09	1.024e-08	1.15297e-10	<2.20E-16		4.06386e-56	0.0133936	0.000444047	0.0061577	0.0240942	0.488146	0.248224	0.316152	0.147946	0.0372553	0.14234	0.0225807	0.938404	0.000383897	0.0497779	4.91724e-05	0.307241	0.0121502	0.72222	9.75055e-06	6.46169e-08	0.580735	0.0304148	1.73899e-12	1.00789e-11	8.44418e-06	2.46409e-05
WMS-IV VPA Total
rho	-0.246878	-0.294061	0.139976	-0.0887431	-0.210685	0.383267	0.299945	0.294749	0.357241	0.173637	0.444557	0.391776	0.460148	0.996562	0.900008		0.145811	0.23012	0.16932	0.150528	-0.0734729	-0.0517688	0.0054977	-0.0757278	0.173407	0.131679	-0.201842	0.0375089	0.290107	0.115745	0.289957	-0.0559001	-0.156666	0.0661853	0.389232	0.444663	0.0527478	0.152233	0.550846	0.520192	0.324238	0.288853
p	0.00170594	0.000168402	0.0784456	0.265977	0.0076836	6.15063e-07	0.000122459	0.000162297	3.79032e-06	0.02912	5.4522e-09	4.24589e-07	1.50832e-09	<2.20E-16	<2.20E-16		0.0675426	0.00362886	0.0334367	0.0598662	0.358908	0.518286	0.945342	0.344309	0.0293379	0.100194	0.0109842	0.640933	0.000217756	0.148866	0.000252553	0.485415	0.051568	0.40867	4.31525e-07	4.82333e-09	0.510394	0.0561986	1.61514e-13	4.70142e-12	4.59902e-05	0.000280011
WAIS-IV Digit Span Forwards
rho	-0.128217	0.070785	-0.0548508	0.0683146	-0.0725616	0.203043	0.263346	0.224383	0.200341	0.0547	0.306263	0.25288	0.319557	0.180097	0.227848	0.174685		0.590336	0.463874	0.211187	-0.153827	-0.120188	-0.135	-0.265989	0.222077	0.13854	0.0207712	-0.062842	0.220243	0.370649	0.404891	-0.137183	-0.243309	0.0828566	0.165759	0.0109159	0.220173	0.143059	0.492264	0.514463	0.388978	0.407554
p	0.10614	0.373754	0.490891	0.390701	0.36185	0.0102621	0.000766646	0.00433832	0.0110829	0.493463	9.09444e-05	0.00139661	4.51277e-05	0.0231091	0.00387105	0.0276459		2.62832e-16	7.36112e-10	0.00773068	0.0528782	0.131292	0.0897674	0.000702041	0.00490186	0.0825676	0.794959	0.432796	0.00527766	1.63599e-06	1.58252e-07	0.0846502	0.00220884	0.299119	0.0367877	0.891377	0.00529241	0.0720284	1.02826e-10	8.79006e-12	6.7283e-07	1.41523e-07
WAIS-IV Digit Span Backwards
rho	-0.1297	0.0487652	0.0639739	0.00678253	-0.121743	0.340741	0.314827	0.340839	0.280581	0.037119	0.239624	0.172118	0.248608	0.265272	0.304539	0.256689	0.597148		0.437655	0.232067	-0.256107	-0.162125	0.0151703	-0.324065	0.165531	0.22481	-0.0201579	-0.107018	0.238904	0.410409	0.493213	-0.169318	-0.241583	0.140658	0.29557	0.140219	0.165677	0.121279	0.538039	0.534003	0.391288	0.433369
p	0.102125	0.540297	0.421575	0.932165	0.125133	1.10813e-05	5.02081e-05	1.03232e-05	0.000325977	0.642276	0.002426	0.0311218	0.00169179	0.000726678	9.50441e-05	0.00109046	<2.20E-16		7.98747e-09	0.00334589	0.00112033	0.0411803	0.849472	3.08532e-05	0.0370509	0.00451381	0.800885	0.180778	0.00242347	8.52479e-08	6.09695e-11	0.0328758	0.00237969	0.0769874	0.000155292	0.0779234	0.0368813	0.127801	7.37816e-13	9.90545e-13	5.69907e-07	1.77631e-08
WAIS-IV Digit Span Sequence
rho	-0.177613	0.0621767	0.0140223	0.00112552	0.0084303	0.215368	0.2144	0.221323	0.187092	0.1415	0.263155	0.24021	0.278423	0.208332	0.259453	0.207207	0.475503	0.450095		0.314282	-0.191862	-0.180563	-0.214864	-0.379276	0.373817	0.243706	-0.0663051	-0.0285819	0.264167	0.401344	0.368561	-0.200402	-0.323639	0.210603	0.126515	0.24857	0.362428	0.182993	0.497686	0.504474	0.508209	0.456939
p	0.024645	0.434762	0.860304	0.98873	0.91574	0.00640436	0.00648014	0.00491487	0.0178388	0.0752183	0.000835928	0.00244339	0.000414258	0.00840839	0.000958276	0.00877555	2.09832e-10	2.35262e-09		5.78346e-05	0.0154036	0.0227505	0.00653236	8.21338e-07	1.21242e-06	0.00203092	0.406317	0.721474	0.000766227	1.73062e-07	2.20104e-06	0.011316	3.76889e-05	0.00770778	0.112038	0.00158115	2.67145e-06	0.0209561	5.94932e-11	2.54605e-11	2.0007e-11	2.2812e-09
SDMT
rho	-0.584294	-0.024223	0.123878	0.179243	-0.238343	0.262369	0.178333	-0.0632508	0.0504649	0.121742	0.482186	0.39431	0.492278	0.260776	0.31742	0.265731	0.248134	0.263939	0.35133		-0.219001	-0.419433	-0.451366	-0.403565	0.256915	0.237763	-0.135092	-0.24326	0.113257	0.324236	0.26347	-0.29415	-0.459789	0.429022	0.0615725	0.178356	0.309369	0.244897	0.566201	0.637596	0.523223	0.37406
p	6.66134e-16	0.761833	0.119775	0.0237797	0.00248307	0.000867584	0.0245122	0.428324	0.52757	0.127561	1.61281e-10	3.52023e-07	6.7081e-11	0.000935207	4.82756e-05	0.000739382	0.00161249	0.00077466	5.60556e-06		0.0056996	4.12492e-08	2.64636e-09	1.45773e-07	0.00111961	0.00271337	0.0905776	0.00214105	0.15652	3.4328e-05	0.000925186	0.000175856	1.76081e-09	1.86248e-08	0.442167	0.0249544	7.64348e-05	0.00192715	2.39436e-14	6.02746e-19	4.65714e-12	1.76361e-06
DLRT Simple RT
rho	0.17981	-0.108578	-0.0714698	-0.17996	0.115573	-0.0580904	-0.141818	-0.0538622	-0.0204809	-0.0701763	-0.139053	-0.0472526	-0.113773	-0.125968	-0.106539	-0.11466	-0.173125	-0.273126	-0.21767	-0.277522		0.504016	0.0741913	0.205899	-0.0825718	-0.0943051	0.0778887	0.536	-0.0730735	-0.187893	-0.261719	0.175204	0.176658	-0.156421	0.00915793	-0.0498103	-0.0852169	-0.101969	-0.280419	-0.325175	-0.287262	-0.360027
p	0.0228953	0.171723	0.369138	0.0227798	0.145582	0.467025	0.0736367	0.49875	0.797132	0.379406	0.0814264	0.556753	0.155961	0.113609	0.181348	0.150107	0.0285774	0.000475136	0.00569259	0.000397653		1.26387e-11	0.352673	0.00922061	0.300789	0.238552	0.329127	3.94339e-13	0.359994	0.0180732	0.0009658	0.0271804	0.0273776	0.048957	0.908787	0.532946	0.285516	0.200908	0.000446653	3.87463e-05	0.000317874	4.19925e-06
DLRT Choice RT
rho	0.486276	-0.0492035	-0.213309	-0.219173	0.190936	-0.112306	-0.138053	0.0204832	-0.045746	-0.144821	-0.334039	-0.291106	-0.347706	-0.166555	-0.223193	-0.163697	-0.166502	-0.203539	-0.241637	-0.578738	0.520671		0.279128	0.338328	-0.0604645	-0.125352	0.0780628	0.454047	-0.176431	-0.201396	-0.176939	0.200916	0.419611	-0.282923	-0.0887151	-0.13294	-0.171849	-0.155234	-0.432366	-0.499321	-0.385324	-0.330278
p	7.0828e-11	0.536657	0.0067637	0.0053603	0.0155834	0.158712	0.081701	0.79711	0.56569	0.0685566	1.79213e-05	0.000216587	8.12126e-06	0.0358803	0.00468525	0.0392287	0.0353518	0.00983785	0.00208203	1.33227e-15	1.69509e-12		0.000366661	1.28986e-05	0.448987	0.11657	0.328044	2.07387e-09	0.0261059	0.0111658	0.027129	0.0111036	4.96426e-08	0.000302111	0.266128	0.094819	0.0303133	0.0507194	2.3908e-08	4.34818e-11	8.72651e-07	2.70424e-05
TMT A
rho	0.526074	-0.0565366	-0.0200508	0.00875926	0.115963	-0.0841182	0.0155529	0.202389	0.178311	-0.142924	-0.356072	-0.430254	-0.425949	-0.121888	-0.22469	-0.126532	-0.181313	-0.0554394	-0.27326	-0.616673	0.15666	0.463242		0.499402	-0.290846	-0.14489	0.118014	0.160261	-0.138024	-0.0378159	-0.236198	0.31029	0.331734	-0.380375	0.212188	-0.0610874	-0.320676	-0.0732821	-0.316955	-0.387214	-0.368402	-0.262395
p	9.07052e-13	0.477643	0.801303	0.912465	0.14422	0.291796	0.845237	0.0102707	0.0240769	0.0723004	4.39811e-06	1.86527e-08	2.67141e-08	0.125885	0.00440805	0.111991	0.0217609	0.486243	0.000471968	<2.20E-16	0.0478941	6.90486e-10		2.07228e-11	0.000199842	0.069312	0.138461	0.0442751	0.0827399	0.637118	0.00299257	6.87878e-05	2.33215e-05	7.58763e-07	0.00725025	0.444319	3.77169e-05	0.358621	6.55776e-05	7.01446e-07	2.79454e-06	0.000972593
TMT B
rho	0.570261	-0.0593893	-0.185901	-0.108556	0.252773	-0.270424	-0.0862726	0.063145	0.0316639	-0.138708	-0.439176	-0.468182	-0.497539	-0.197935	-0.262208	-0.200996	-0.289813	-0.337922	-0.407893	-0.600291	0.26892	0.520155	0.648884		-0.26226	-0.247391	0.170551	0.225008	-0.209067	-0.264887	-0.421771	0.282486	0.569569	-0.362429	-0.0447608	-0.176104	-0.294763	-0.216439	-0.555335	-0.61951	-0.545634	-0.454209
p	3.55271e-15	0.455673	0.0185924	0.171809	0.00126052	0.000565849	0.278037	0.427628	0.691014	0.0812149	7.80877e-09	6.28586e-10	3.37634e-11	0.0123853	0.000841258	0.0110712	0.000201413	1.24162e-05	8.61594e-08	<2.20E-16	0.000584952	1.79834e-12	<2.20E-16		0.000839189	0.00172546	0.0316049	0.00447772	0.00817566	0.000769807	4.16791e-08	0.000308966	8.55007e-15	2.67125e-06	0.575315	0.0263886	0.000162175	0.0061398	9.33694e-14	1.07923e-17	3.02051e-13	2.91694e-09
D-KEFS Tower Test
rho	-0.277752	0.187104	0.0576042	-0.0436697	0.00502112	0.135505	0.111431	0.00405149	-0.0230317	0.207209	0.346007	0.349447	0.379745	0.23132	0.234628	0.229252	0.247191	0.193699	0.402731	0.358198	-0.127972	-0.185819	-0.383732	-0.365351		0.297596	-0.334305	-0.00623708	0.219067	0.230906	0.268868	-0.143099	-0.343618	0.304718	-0.0314947	0.150912	0.312237	0.276288	0.47692	0.50443	0.433166	0.358763
p	0.000376547	0.0178311	0.469354	0.583477	0.949755	0.0885613	0.160671	0.959448	0.772517	0.008775	8.46634e-06	7.26361e-06	9.3343e-07	0.00334931	0.00291209	0.00365195	0.00162557	0.0141199	1.29497e-07	3.55494e-06	0.106813	0.0186454	5.47374e-07	2.03013e-06		0.000146202	1.65683e-05	0.938005	0.00553177	0.00351207	0.000689131	0.0719474	1.12441e-05	9.40986e-05	0.693509	0.0575906	6.15643e-05	0.00042309	4.59682e-10	2.55759e-11	2.23802e-08	4.56289e-06
COGNITO Matrices
rho	-0.334192	0.142221	0.190899	0.0055146	-0.055305	0.241908	0.276842	0.146312	0.146771	0.0665332	0.319072	0.289928	0.350909	0.19967	0.206198	0.203375	0.170041	0.250911	0.283116	0.384439	-0.146848	-0.264401	-0.293594	-0.381496	0.363145		-0.328584	-0.0811162	0.29137	0.248516	0.237103	-0.192688	-0.228475	0.230596	0.252204	0.0855593	0.229178	0.422978	0.517742	0.403195	0.429992	0.361496
p	1.66838e-05	0.0737292	0.0159368	0.944999	0.488688	0.00219713	0.00041149	0.0657263	0.0648744	0.406206	4.64123e-05	0.000241366	7.08043e-06	0.0118941	0.00934197	0.0103792	0.0321258	0.00142225	0.000299113	6.13399e-07	0.0647336	0.000757689	0.000172663	6.99609e-07	2.54394e-06		2.49685e-05	0.31253	0.000203762	0.00169872	0.00297319	0.0152834	0.00424458	0.00355776	0.00138952	0.285122	0.00377353	3.08339e-08	7.21443e-12	2.37352e-07	3.2285e-08	4.10003e-06
UKB Pairs Matching
rho	0.295815	-0.144768	-0.0797225	0.00970376	0.140792	-0.228288	-0.16869	-0.0437013	-0.106623	-0.0522732	-0.23669	-0.350158	-0.319051	-0.250917	-0.251277	-0.257612	-0.0182506	-0.0574604	-0.114871	-0.278899	0.126381	0.209007	0.251493	0.302523	-0.388941	-0.39335		0.0845611	-0.191103	-0.116788	-0.137893	0.0672665	0.213584	-0.162257	-0.0899207	-0.184961	-0.224396	-0.146604	-0.293024	-0.264158	-0.360515	-0.422978
p	0.000145976	0.0677809	0.316291	0.90307	0.0757676	0.00380114	0.0329781	0.583204	0.179615	0.512863	0.00275176	6.93843e-06	4.64685e-05	0.00142188	0.00139878	0.00104456	0.81882	0.470467	0.14806	0.000370943	0.111281	0.00799266	0.00133688	0.000101009	3.71992e-07	2.91107e-07		0.290799	0.0158224	0.143919	0.0860445	0.39953	0.00742474	0.0410132	0.25966	0.0195934	0.00446123	0.0651835	0.000237104	0.000931597	4.70239e-06	4.18236e-08
UKB RT
rho	0.27371	-0.114579	-0.0301675	-0.105909	0.135488	-0.0635164	-0.150224	0.0290039	-0.0535694	-0.0934675	-0.256948	-0.187668	-0.246536	-0.0357453	-0.0911743	-0.0339297	-0.0939756	-0.133787	-0.0720411	-0.345136	0.554074	0.514487	0.275089	0.332972	-0.0785096	-0.159847	0.155805		-0.0972992	-0.165954	-0.208052	0.185098	0.193257	-0.130363	-0.0469104	-0.0873708	-0.102704	-0.0488211	-0.256708	-0.284579	-0.339304	-0.446724
p	0.000481153	0.150397	0.705815	0.18396	0.088602	0.427865	0.0587514	0.716668	0.502452	0.242767	0.00116001	0.0189758	0.00191896	0.655679	0.254571	0.672131	0.238698	0.0927151	0.366839	8.95054e-06	3.55271e-14	4.00191e-12	0.000449244	1.79877e-05	0.325275	0.0448334	0.0498655		0.223906	0.0377828	0.00915392	0.0198944	0.0156404	0.102552	0.55835	0.275008	0.1991	0.542417	0.00141071	0.0003636	1.78257e-05	5.65993e-09
UKB Prospective Memory
rho	-0.286383	0.00585307	0.0469771	-0.0752476	-0.142871	0.225363	0.260057	0.0819343	0.175999	0.209942	0.300207	0.35301	0.366594	0.350609	0.345615	0.343272	0.245995	0.264108	0.299944	0.253738	-0.120366	-0.28697	-0.263124	-0.327861	0.281176	0.358221	-0.259621	-0.165517		0.222688	0.156157	-0.00816396	-0.156317	0.219291	0.232814	0.253524	0.124629	0.137748	0.392313	0.363874	0.440317	0.573036
p	0.000241332	0.941443	0.555268	0.344305	0.0715016	0.00428838	0.000896882	0.303009	0.0260022	0.00790615	0.000126918	5.76822e-06	2.33358e-06	5.8764e-06	8.12204e-06	9.43669e-06	0.00171533	0.000739062	0.000116498	0.00124987	0.129493	0.000234018	0.000774865	2.31405e-05	0.000316162	3.54954e-06	0.000915594	0.0370674		0.0049185	0.0515747	0.918651	0.0513318	0.0054825	0.003145	0.00126221	0.117532	0.0833643	5.29237e-07	3.50459e-06	1.23051e-08	6.61591e-15
UKB Fluid IQ
rho	-0.266598	0.0318824	0.105036	0.0110702	-0.155095	0.314263	0.352035	0.246288	0.318119	0.159138	0.255172	0.313668	0.318026	0.172117	0.227482	0.17549	0.388296	0.426344	0.42566	0.406722	-0.226813	-0.29803	-0.1696	-0.361201	0.287165	0.311671	-0.184606	-0.222328	0.281324		0.323774	-0.124912	-0.46495	0.248517	0.351721	0.200982	0.245577	0.291287	0.50664	0.482384	0.655743	0.675659
p	0.000681703	0.689929	0.187621	0.889851	0.0509296	5.78959e-05	5.35215e-06	0.00175148	4.38225e-05	0.045804	0.00125838	6.6828e-05	5.21571e-05	0.0305821	0.00404679	0.0274187	4.24861e-07	2.10267e-08	2.22681e-08	1.13991e-07	0.00404025	0.000135944	0.0325811	2.9035e-06	0.000242508	6.71132e-05	0.0198334	0.00499027	0.000327896		3.96389e-05	0.11787	1.09512e-09	0.00164079	5.85361e-06	0.011337	0.00187016	0.000204658	2.74509e-11	2.71987e-10	3.63042e-20	5.22088e-22
UKB Numeric Memory
rho	-0.209515	0.00664726	0.0657218	0.0336173	-0.165097	0.257824	0.13256	0.0965034	0.0611759	0.110894	0.264648	0.23127	0.281454	0.325457	0.359005	0.325028	0.418215	0.502953	0.387976	0.325698	-0.28811	-0.252377	-0.306388	-0.458939	0.309479	0.287193	-0.190026	-0.252311	0.203033	0.357679		-0.297242	-0.409041	0.266252	0.0433512	0.137911	0.140785	0.127367	0.49563	0.510923	0.554854	0.648083
p	0.00845022	0.93415	0.413474	0.675965	0.0387975	0.00115632	0.0979215	0.229236	0.446586	0.168146	0.000875624	0.00390376	0.000406146	3.38767e-05	4.1789e-06	3.47432e-05	5.03032e-08	1.90903e-11	5.15244e-07	3.34e-05	0.000253148	0.00142872	9.51515e-05	1.49261e-09	8.012e-05	0.000277895	0.0171371	0.00143296	0.0107635	4.5604e-06		0.000164409	1.38685e-07	0.000780559	0.591023	0.0860024	0.0796014	0.113085	1.12948e-10	2.04476e-11	9.90563e-14	7.85284e-20
UKB TMT A
rho	0.621897	0.0283138	-0.158303	-0.0404943	0.309671	-0.250799	-0.0454878	0.0815485	0.0332481	-0.100389	-0.341772	-0.412101	-0.403903	-0.193725	-0.24695	-0.194804	-0.186278	-0.212132	-0.264896	-0.548354	0.246789	0.439896	0.533811	0.536363	-0.280385	-0.349564	0.234286	0.30884	-0.184226	-0.259621	-0.357939		0.281952	-0.282469	-0.0319067	-0.108459	-0.180007	-0.206869	-0.309074	-0.320787	-0.360991	-0.252819
p	<2.20E-16	0.722284	0.0455741	0.611166	6.75501e-05	0.00142951	0.567888	0.305299	0.676403	0.20801	1.10783e-05	8.20384e-08	1.55696e-07	0.0144156	0.0017005	0.0138694	0.0183508	0.00708192	0.000711497	7.32747e-14	0.00165526	5.87893e-09	3.63265e-13	2.67342e-13	0.000329261	6.29075e-06	0.00286481	7.46759e-05	0.0196995	0.000950735	4.17357e-06		0.000362626	0.000309236	0.689705	0.173564	0.023179	0.00888881	0.000101369	4.98876e-05	4.55865e-06	0.00150452
UKB TMT B
rho	0.664856	-0.0659129	-0.195175	-0.0813765	0.240144	-0.291358	-0.102009	0.0620549	0.0525808	-0.153875	-0.452855	-0.455795	-0.500015	-0.267137	-0.335011	-0.271772	-0.258755	-0.242769	-0.343851	-0.664038	0.227514	0.588791	0.556953	0.722457	-0.415255	-0.383475	0.329031	0.310781	-0.294295	-0.512194	-0.428377	0.569691		-0.287265	-0.0887599	-0.130521	-0.237829	-0.260409	-0.534384	-0.585707	-0.635121	-0.505017
p	<2.20E-16	0.412114	0.0143014	0.310975	0.00245034	0.000224088	0.203631	0.440069	0.513097	0.0551262	3.29247e-09	2.85073e-09	4.04783e-11	0.000748445	1.91289e-05	0.000599238	0.00106717	0.00218736	1.03746e-05	<2.20E-16	0.00416166	4.44089e-16	3.59712e-14	<2.20E-16	6.38172e-08	7.75963e-07	2.58134e-05	7.44793e-05	0.000183119	8.22875e-12	2.68989e-08	6.88338e-15		0.000276874	0.270518	0.104366	0.00279336	0.00102643	1.88117e-12	2.80285e-15	1.17503e-18	2.79541e-11
UKB Symbol Digit
rho	-0.613755	-0.0170682	0.0899225	0.0772016	-0.226015	0.268956	0.0317824	-0.16028	-0.0744511	0.132724	0.423197	0.489062	0.48906	0.197538	0.205514	0.201631	0.143569	0.189715	0.272638	0.632206	-0.23184	-0.493633	-0.578272	-0.585051	0.40158	0.376215	-0.303926	-0.265888	0.341647	0.352577	0.334051	-0.55633	-0.573827		-0.00806764	0.226527	0.329707	0.130211	0.374471	0.42221	0.59476	0.36925
p	<2.20E-16	0.830375	0.258134	0.331885	0.00405616	0.000607953	0.689917	0.0429071	0.34945	0.0953613	3.02803e-08	8.08349e-11	8.08473e-11	0.0125654	0.00935531	0.0108144	0.0701142	0.0162712	0.000486831	<2.20E-16	0.003179	3.29989e-11	1.33227e-15	4.44089e-16	1.41684e-07	1.0227e-06	9.34159e-05	0.000705455	9.805e-06	5.16479e-06	1.90553e-05	2.22045e-14	3.9968e-15		0.919608	0.00408817	2.19643e-05	0.101858	1.85476e-06	4.9247e-08	5.22519e-16	2.26643e-06
UKB Picture Vocabulary
rho	0.21155	-0.151533	0.265323	0.0600216	0.0176551	0.35861	0.720995	0.728324	0.891658	0.128166	-0.0438509	-0.0230742	-0.0268368	0.310558	0.261275	0.320438	0.133546	0.259002	0.0841118	-0.0689836	0.0468435	0.0271063	0.28766	0.0847014	-0.0883291	0.157098	-0.0213725	0.019111	0.15743	0.275486	-0.0092913	0.107142	0.0926422	-0.136065		0.332826	0.0270773	0.197267	0.509499	0.361149	0.248469	0.24817
p	0.00724429	0.0557745	0.000696964	0.450881	0.824635	3.45797e-06	<2.20E-16	<2.20E-16	<2.20E-16	0.107395	0.584321	0.77423	0.738653	6.77495e-05	0.000879351	3.82501e-05	0.092271	0.000942752	0.290296	0.387579	0.556394	0.733672	0.000225685	0.286916	0.266699	0.0479747	0.788503	0.811027	0.0467955	0.000440432	0.908055	0.177495	0.248496	0.086236		1.81492e-05	0.734761	0.01269	1.74584e-11	4.19457e-06	0.00195556	0.00184861
UKB PAL
rho	-0.170866	-0.301613	0.0202489	-0.154631	-0.0387005	0.338375	0.268946	0.299864	0.332563	0.207621	0.344797	0.329051	0.368441	0.464455	0.441183	0.467382	0.0325745	0.159151	0.271369	0.241434	-0.0790012	-0.197543	-0.141075	-0.239973	0.1903	0.134604	-0.22463	-0.126072	0.288266	0.235985	0.167486	-0.189946	-0.200721	0.281082	0.284363		0.129599	0.1405	0.39633	0.387142	0.385543	0.276015
p	0.0307522	0.00010624	0.799381	0.0508944	0.627059	1.286e-05	0.000584219	0.000117009	1.73445e-05	0.00863877	9.14634e-06	2.57829e-05	2.05675e-06	6.96613e-10	5.86331e-09	5.26801e-10	0.682602	0.0444132	0.000518469	0.00217068	0.320704	0.012284	0.0751752	0.00223983	0.0159384	0.0907203	0.00429457	0.113309	0.000218592	0.00274815	0.0360244	0.0161393	0.0117143	0.000317702	0.000268153		0.103491	0.077324	3.9496e-07	7.05056e-07	8.59185e-07	0.000508341
UKB Tower Test
rho	-0.465017	0.193316	-0.0556741	-0.134303	-0.0488437	0.186451	0.120208	-0.090213	0.00300686	0.156669	0.412191	0.42055	0.454107	0.15974	0.174656	0.157895	0.252934	0.205748	0.398349	0.500207	-0.157828	-0.359065	-0.486069	-0.479545	0.394707	0.346594	-0.327327	-0.212977	0.238886	0.332747	0.217425	-0.413988	-0.456896	0.515853	-0.0749453	0.192502		0.223265	0.377849	0.389476	0.540049	0.302668
p	5.82838e-10	0.0143151	0.484396	0.0904227	0.539644	0.0186137	0.130002	0.256592	0.969898	0.0485946	7.39861e-08	4.16209e-08	2.32226e-09	0.0442949	0.0276724	0.0468388	0.00125123	0.0090512	1.8203e-07	1.90197e-11	0.0462355	3.12095e-06	7.2345e-11	1.40221e-10	2.40689e-07	7.62622e-06	2.39033e-05	0.00703149	0.0023488	1.8238e-05	0.00623127	5.27842e-08	1.80087e-09	2.93321e-12	0.346252	0.0147383		0.00467157	1.47106e-06	5.96154e-07	5.83796e-13	0.000129263
UKB Matrices
rho	-0.473718	0.16539	0.262225	0.0677498	-0.0668422	0.186638	0.158851	-0.00686279	0.098968	0.0931536	0.427667	0.388944	0.457268	0.241218	0.285486	0.245417	0.185687	0.167347	0.242733	0.455345	-0.173517	-0.349817	-0.304096	-0.426724	0.365323	0.508771	-0.263466	-0.168885	0.251895	0.372903	0.207421	-0.437273	-0.489833	0.381281	0.0695812	0.202857	0.394359		0.401482	0.383345	0.472479	0.223644
p	2.50309e-10	0.0366139	0.000808937	0.394639	0.401018	0.0184935	0.0448219	0.931364	0.213095	0.242849	2.08712e-08	4.79944e-07	1.74057e-09	0.00219125	0.000264653	0.00182079	0.0187307	0.0344191	0.00198361	1.6347e-09	0.028214	5.7803e-06	9.25317e-05	1.83616e-08	2.03419e-06	7.53353e-12	0.000762255	0.0333314	0.00131248	1.29322e-06	0.00914397	7.40451e-09	7.47331e-11	6.5496e-07	0.381955	0.0100923	2.47157e-07		2.69815e-07	9.23806e-07	6.9948e-10	0.00515271
g:reference-11
rho	-0.497677	-0.0322343	0.267464	0.0435542	-0.241777	0.465244	0.565273	0.381564	0.428584	0.201332	0.634179	0.596209	0.684883	0.597238	0.59734	0.600487	0.486504	0.536209	0.512669	0.688898	-0.323618	-0.562897	-0.498644	-0.678613	0.538761	0.591181	-0.391132	-0.340977	0.470889	0.554607	0.515919	-0.515384	-0.671728	0.557699	0.334146	0.429881	0.521384	0.544196		0.96838	0.762008	0.664517
p	5.14855e-11	0.69147	0.000798239	0.591721	0.00252045	1.20765e-09	2.22045e-14	1.04738e-06	2.93601e-08	0.012577	<2.20E-16	4.44089e-16	<2.20E-16	4.44089e-16	4.44089e-16	2.22045e-16	1.58484e-10	7.67386e-13	1.06675e-11	<2.20E-16	4.23999e-05	2.9976e-14	4.66174e-11	<2.20E-16	5.69766e-13	6.66134e-16	5.28808e-07	1.61026e-05	7.13877e-10	1.02141e-13	1.20559e-11	7.95497e-12	<2.20E-16	5.77316e-14	2.28305e-05	2.63909e-08	4.12159e-12	2.9976e-13		5.99598e-93	3.73873e-29	2.47127e-20
g:reference-9
rho	-0.572982	-0.0155215	0.216566	0.0720536	-0.273106	0.426235	0.44992	0.255314	0.28609	0.190539	0.676491	0.638627	0.729103	0.569537	0.583585	0.570924	0.494716	0.523089	0.512015	0.75874	-0.360611	-0.630083	-0.572133	-0.743489	0.558315	0.504905	-0.380552	-0.375368	0.453916	0.535149	0.519101	-0.55805	-0.734816	0.620734	0.183789	0.420984	0.548844	0.552578	0.97378		0.771347	0.660219
p	6.66134e-15	0.847986	0.00679763	0.372952	0.000585565	3.20761e-08	4.27303e-09	0.00134494	0.000307749	0.0179333	<2.20E-16	<2.20E-16	<2.20E-16	1.04361e-14	1.55431e-15	8.88178e-15	6.03206e-11	2.89813e-12	9.79883e-12	<2.20E-16	4.04062e-06	<2.20E-16	7.54952e-15	<2.20E-16	4.41869e-14	2.43352e-11	1.03671e-06	1.612e-06	2.99436e-09	8.6775e-13	7.30349e-12	4.57412e-14	<2.20E-16	<2.20E-16	0.0220699	4.91313e-08	1.42775e-13	9.03722e-14	<2.20E-16		1.88741e-30	3.92342e-20
g:UKB-11
rho	-0.620274	0.0221332	0.122708	-0.0304939	-0.242719	0.35372	0.245689	0.0154592	0.111084	0.230897	0.590634	0.59477	0.654703	0.394071	0.442901	0.397764	0.373197	0.36177	0.477291	0.692445	-0.317728	-0.554377	-0.564128	-0.696875	0.484052	0.520935	-0.435438	-0.407612	0.494994	0.661065	0.54114	-0.601101	-0.784743	0.745992	0.0364591	0.399256	0.651971	0.619698	0.82272	0.847074		0.8565
p	<2.20E-16	0.785267	0.129496	0.707345	0.00242124	7.28237e-06	0.0021313	0.84908	0.170209	0.004085	1.11022e-15	8.88178e-16	<2.20E-16	4.65831e-07	9.87963e-09	3.55437e-07	1.87091e-06	4.02673e-06	3.88708e-10	<2.20E-16	5.9362e-05	8.70415e-14	2.57572e-14	<2.20E-16	2.01749e-10	5.09082e-12	1.6632e-08	1.54763e-07	6.76916e-11	<2.20E-16	4.30767e-13	2.22045e-16	<2.20E-16	<2.20E-16	0.653497	2.90969e-07	<2.20E-16	<2.20E-16	<2.20E-16	<2.20E-16		3.21137e-45
g:UKB-5
rho	-0.388121	0.0500653	0.057293	-0.0313646	-0.23337	0.33221	0.32908	0.128056	0.209167	0.22996	0.434705	0.474189	0.509335	0.351448	0.408172	0.352929	0.419312	0.440223	0.471018	0.503371	-0.394622	-0.451638	-0.407303	-0.563588	0.421677	0.437141	-0.48389	-0.497748	0.611659	0.701889	0.66217	-0.422925	-0.600156	0.505556	0.129363	0.314204	0.422738	0.360869	0.720059	0.718397	0.856205
p	5.54823e-07	0.534813	0.477445	0.697506	0.00336843	2.40991e-05	2.73375e-05	0.111134	0.00877912	0.00399586	1.76848e-08	5.95529e-10	1.7764e-11	7.32712e-06	1.34928e-07	6.66334e-06	5.08544e-08	8.89509e-09	5.4538e-10	2.46112e-11	3.43956e-07	3.26355e-09	1.31374e-07	1.86517e-14	4.20008e-08	1.29238e-08	1.55997e-10	3.82046e-11	<2.20E-16	<2.20E-16	<2.20E-16	3.79455e-08	2.22045e-16	1.68128e-11	0.107504	6.48328e-05	3.85259e-08	3.69358e-06	<2.20E-16	<2.20E-16	<2.20E-16
Sex is coded 1 for male, 0 for female. General health is coded 1 for poor, 2 for fair, 3 for good, 4 for very good, 5 for excellent.
P-values in bold show p-values that are significant at p < .05
M-ACE, Mini Addenbrooke’s Cognitive Examination; PPVT, Peabody Picture Vocabulary Test – Fourth Edition; NART, National Adult Reading Test; NIH TB Picture Vocabulary, NIH Toolbox Picture Vocabulary; RMBM, Rivermead Behavioural Memory Test – Extended Version; WMS-IV, Wechsler Memory Scale – Fourth Edition; VPA, Verbal Paired Associates; WAIS-IV, Wechsler Adult Intelligence Scale – Fourth Edition; …
