# Supplementary material for: Reliability and validity of the UK Biobank cognitive tests
Source: PLoS One. 2020 Apr 20;15(4):e0231627. doi: 10.1371/journal.pone.0231627 (PMC7170235; doi:10.1371/journal.pone.0231627)
Supplement: S1 Data — (CSV) [file pone.0231627.s004.csv]

Participant_ID	Number of days to repeat	Age (days)	Sex (male = 1, female = 0)	Years of education	General health	Health compared to 1 year ago	CAMDEX Self-rated memory	M-ACE	PPVT	NART	RMBM Appointments	WMS-IV Designs I	SDMT	WMS-IV VPA I	D-KEFS Tower Test	WMS-IV Designs II	TMT part A	TMT part B	WMS-IV VPA II	WAIS-IV Digit Span Forwards	WAIS-IV Digit Span Backwards	WAIS-IV Digit Span Sequence	UKB tests in general - instructions clear	UKB Pairs Matching Test - instructions clear	UKB RT - instructions clear	UKB Numeric Memory - instructions clear	UKB Fluid IQ - instructions clear	UKB TMT - instructions clear	UKB Symbol Digit - instructions clear	UKB Picture Vocabulary - instructions clear	UKB Matrices - instructions clear	UKB PAL - instructions clear	UKB Tower Test - instructions clear	UKB Prospective Memory - instructions clear	UKB Numeric Memory how (1 = left-to-right, 2 = right-to-left, 3 = mixture of both)	COGNITO Matrices	DLRT Simple RT	DLRT Choice RT	NIH Toolbox Picture Vocabulary	UKB Fluid IQ Time1	UKB PAL Time1	UKB Tower Test Time1	UKB Matrices Time1	UKB Numeric Memory Time1	UKB Pairs Matching Time1	UKB Picture Vocabulary Time1	UKB Prospective Memory Time1	UKB RT Time1	UKB Symbol Digit Time1
1001	31	18011	0	19	4	2	0	27	208	26	4	67		31	23	55	18	34	10	11	10	10	0	0	0	0	0	0	0	0	0	0	1	0	1	14	313.65	465.15	6.07	8	9	6	8	9	3	6.090966378	1	505	26
1002		25079	1	18	4	3	1	30	225	41	2	65	54	43	21	50	21	66	14	10	8	10	0	0	0	0	0	0	0	0	0	0	1	0	2	28	303.25	553.9	10.213	7	8	13	8	7	2	10.57194716	1	553	24
1003	28	17949	0	17	5	3	0	28	221	40	1	73	51	38	10	56	31	67	14	11	11	9	0	0	0	0	0	0	0	0	0	0	1	0	2	18	308.55	491.8205128	10.588	7	9	9	10	7	3	10.13927726	0	608	21
1004	28	27397	0	13	4	3	1	30	221	43	4	77	47	32	15	48	32	51	8	12	9	9	0	0	0	0	0	1	0	0	0	0	0	0	2	18	319.5	505.4594595	6.997	4	9	6	7	7	7	9.292985685	0	508	18
1005		14864	0	21	4	3	1	29	204	25	4	67	48	35	17	66	37	50	12	12	12	12	0	0	0	0	0	0	0	0	0	0	1	0	3	20	329.7	470.7179487	8.287	11	4	14	10	9	4	8.285325979	1	624	22
1006		20994	1	19	4	5	1	28	216	22	2	78	47	20	17	64	22	55	8	12	7	10	0	0	0	0	0	0	0	0	0	0	0	0		16	379.85	588.75	6.238	3	4	12	8		6	5.48264882	1	602	21
1007	28	24091	1	14	2	3	1	29	219	39	4	72	50	32	17	43	27	53	10	10	8	8	0	0	0	0	0	0	0	0	0	0	0	0	2	16	358.65	690.475	6.46	6	8	11	10	7	4	9.026687659	0	567	12
1008		21103	0	14	4	3	0	28	217	31	4	67	41	33	14	46	37	106	7	7	8	6	0	0	0	0	0	0	0	0	0	0	0	0	2	16	302.1	688.325	6.584	4	5	3	6	6	1	6.727871166	0	586	16
1009	36	26279	0	16	4	3	1	30	227	48	4	44	59	44	21	26	28	88	13	12	12	10	0	0	0	0	0	0	0	0	0	0	0	0	2	18	316.6	529.5	9.889	9	5	10	7	8	4	10.57194716	1	618	19
1010	32	25125	0	15	3	3	1	29	223	44	4	86	52	36	21	66	31	52	10	14	10	10	0	0	0	0	0	0	0	0	0	0	0	0	2	18	368.3	550.175	9.335	7	10	13	9	7	2	9.602364486	1	686	24
1011		25528	0	17	3	3	0	29	217	40	4	50	43	41	14	39	26	68	12	11	8	6	0	0	0	0	0	0	0	0	0	0	0	0	2	20	455.4	680.6315789	8.27	3	8	7	7	8	6	9.336338364	0	710	17
1012	28	21300	0	15	3	3	0	30	226	47	4	92	53	53	20	68	16	30	14	15	14	10	0	0	0	0	0	0	0	0	0	0	1	0	2	22	304.8	474.1794872	10.215	6	10	15	9	8	3	9.602364486	1	561	25
1013	28	27778	1	15	4	3	2	29	221	40	4	69	50	32	17	46	28	165	10	15	13	9	0	0	0	0	0	0	0	0	0	0	0	0	2	16	427.1	703.6	9.265	6	6	7	10	7	3	8.950589039	1	596	11
1014	34	26766	0	11	4	3	1	28	218	43	2	45	52	33	18	48	36	79	11	10	6	8	0	0	0	0	0	0	0	0	0	0	0	0	2	12	507.95	773.825	9.893	6	9	9	6	6	1	9.602364486	0	760	20
1015		23952	0	19	5	3	1	30	227	48	4	85	44	49	24	74	30	47	13	14	10	10	0	0	0	0	1	0	0	0	0	1	0	0	2	18	311.95	599.4	19.4	10	10	13	10	8	3	11.84893887	1	604	25
1016	28	27675	1	17	4	3	3	24	220	39	4	55	43	16	23	54	23	46	6	11	8	8	0	0	0	0	0	0	0	0	0	0	0	0	2	18	484.65	623.35	9.203	3	5	13	9	5	4	10.19287213	0	760	15
1017	28	19660	0	17	3	5	0	30	225	44	4	57	38	29	17	60	30	55	8	11	9	8	0	0	0	0	0	0	0	0	0	0	1	0	2	18	491.65	798.4	10.588	7	9	10	8	6	7	10.57194716	0	690	19
1018	28	25433	0	12	4	4	0	30	223	46	4	80	52	30	17	63	28	48	12	14	12	10	0	0	0	0	0	0	0	0	0	0	0	0	2	24	338.95	587.25	9.77	8	9	8	8	8	3	10.57194716	1	593	19
1019	28	23076	1	16	3	3	1	29	224	39	4	64	49	33	21	45	68	57	11	12	10	10	0	0	0	0	0	0	0	0	0	0	0	0	2	18	302.5	674.9230769	9.15	8	8	12	11	6	3	9.268711223	1	608	14
1020	28	25634	1	11	4	4	0	28	225	42	4	71	50	26	20	53	27	50	7	14	13	10	0	0	0	0	0	0	0	0	0	0	1	0	2	20	329.6	615.4871795	8.068	7	4	14	7	8	2	9.597872821	1	678	18
1021	30	17497	1	19	5	4	0	30	222	43	4	90	76	45	20	61	19	34	13	12	11	12	0	0	0	0	0	0	0	0	0	0	0	0	2	26	339.55	469.675	9.308	0	9	13	11	9	1	9.268711223	1	464	23
1022		28493	0	17	3	3	0	30	223	48	4	57	40	27	13	43	32	63	7	11	14	8	0	0	0	0	0	0	0	0	0	0	0	0	2	20	297.1	580.2	9.365	6	10	7	6	8	12	9.877592114	1	538	6
1023	28	24724	0	19	5	3	1	30	221	45	4	71	49	41	18	47	31	45	14	13	13	10	0	0	0	0	0	0	1	0	0	0	0	0	2	26	352.6	539.7105263	9.6	8	6	11	8	8	0	10.19287213	1	628	17
1024	28	25502	1	11	5	3	0	29	220	34	4	70	50	40	23	52	27	56	10	12	9	10	0	0	0	0	0	0	0	0	0	0	0	0	2	18	364.95	613.85	7.41	8	9	13	9	8	0	7.943294855	1	717	22
1025		26452	1	19	4	3	2	30	224	45	2	49	36	25	12	40	50	109	9	13	12	8														20	335	638.6153846	9.319	5	7	3	9	7	2	10.19287213	1	791	17
1026		26884	0	10	3	3	0	27	180	19	4	81	49	40	18	60	33	87	10	11	7	6	0	0	0	0	0	0	0	0	0	0	0	1	2	10	336.2	624.1538462	0.191	2	8	7	3		3	0.989264691	0	705	16
1027	28	26958	0	20	4	3	0	27	227	46	4	60	51	44	19	37	26	44	13	14	13	10	0	0	0	0	0	0	0	0	0	0	0	0	2	18	299.6	517.1282051	10.591	8	9	6	11	9	1	11.06773898	1	577	18
1028	28	28496	0	10	4	4	1	28	218	44	2	66	41	44	17	59	62	87	14	10	10	8	0	0	0	0	0	0	1	0	0	0	0	0	2	20	376.6	731.972973	9.04	7	10	7	8	8	4	9.292985685	1	593	16
1029		28191	0	17	4	2	2	28	220	45	2		34	51	21		97	128	13	10	12	9	0	1	0	0	0	0	0	0	0	0	0	1	1	18	367.3	797.475	9.508	5	10	5	11	7	3	10.19287213	0	941	11
1030	28	26000	0	14	4	3	1	28	210	27	2	62	53	24	19	34	24	69	10	8	8	7	0	0	0	0	0	0	0	0	0	0	0	0	2	10	318.8	549.025	6.04	4	6	11	6	4	2	5.408813865	0	605	15
1031	28	26751	1	15	4	3	2	25	215	32	1	35	46	20	9	47	34	52	6	12	6	8	0	0	0	0	0	0	0	0	0	0	0	0	2	12	299.85	586.85	7.464	2	6	6	9	7	4	8.521497501	0	542	18
1032	28	27967	0	12	4	3	2	28	217	42	4	57	50	35	13	47	23	71	13	12	10	9	0	0	0	0	1	0	0	0	0	0	0	0	2	12	331.6	572.4358974	8.988	5	10	10	6	4	15	9.268711223	0	628	5
1033	28	17286	1	12	3	3	0	27	223	45	2	63	61	40	24	64	26	47	13	13	12	11	0	0	0	0	1	1	0	0	0	0	1	0	3	26	309.45	500.7435897	6.969	10	2	17	11	8	1	6.664196857	1	565	14
1034		24485	0	24	3	3	1	29	225	48	2	72	49	48	17	63	39	60	12	10	11	10	0	1	0	0	0	0	0	0	0	0	0	0	1	24	320.7	690.5641026	9.808	6	10	5	11	6	2	11.84893887	1	608	17
1035	32	24021	1	12	5	2	2	27	222	48	1	49	35	17	15	47	25	114	7	13	7	10	0	0	0	0	0	0	0	0	0	0	0	0	3	8	428.9	578.575	6.123	4	5	5	5	3	5	9.268711223	0	787	12
1036		22410	0	17	4	3	0	30	222	41	2	64	51	29	9	66	24	50	10	12	11	6														20	354.75	621.125	6.644	7	6	4	8	9	2	2.95408548	0	926	18
1037		25922	1	16	4	3	0	23	212	36	0	37	37	19	15	42	38	64	5	11	10	8	0	0	0	0	0	0	0	0	0	0	0	0	2	20	307.75	667.425	4.084	3	4	11	8	7	8	6.780387111	0	726	17
1038		27969	0	14	3	2	0	26	214	33	4	45	49	12	2	43	32	170	6	11	4	1	0	0	0	0	0	1	0	0	0	1	0	0	2	6	437.45	695.7894737	5.218	4	1	4	2		7	5.696803044	0		3
1039	29	21225	0	19	3	3	0	30	221	43	4	65	50	32	17	55	52	69	10	8	7	8	0	0	0	1	0	0	0	0	0	0	0	0	2	16	357.45	545.325	9.902	8	10	3	8	6	2	10.57194716	1	652	13
1040		22964	0	17	4	3	0	30	224	47	4	79	54	47	20	62	32	52	14	13	11	9	0	0	0	0	0	0	1	0	0	0	0	0	2	22	320.8	551.575	15.2	8	10	11	12	7	2	11.84893887	1	649	18
1041	28	27156	1	19	4	3	3	30	218	36	2	60	47	22	21	42	23	50	6	8	8	8	0	0	0	0	1	0	0	0	0	0	0	0	2	16	321.3	661.9	6.529	5	8	6	10	7	6	5.980009125	0	651	16
1042		23871	0	19	5	3	2	30	227	49	4	46	49	39	21	52	23	43	11	11	12	8														22	326.4	549.6578947	9.743	7	8	8	8	9	1	10.57194716	0	546	10
1043	28	23124	1	16	4	2	3	29	219	41	4	87	57	38	17	51	26	48	14	13	9	11	0	0	0	0	0	0	0	0	0	0	0	0	1	24	355.2	632.175	8.708	7	10	10	12	7	2	9.877592114	1	661	11
1044		24435	0	18	4	3	1	30	221	45	4	54	40	37	17	37	75	95	10	9	7	8	0	0	1	0	0	0	0	1	0	1	1	1	1	22	321.25	517.5	10.59	6	5	6	8	6	2	10.57194716	1	530	17
1045		19753	0	12	3	3	1	28	221	41	2	71	56	33	25	57	17	60	9	12	11	12														24	353.45	665.55	8.373	10	8	13	10	7	4	8.954485334	1	756	26
1046		25967	0	13	2	2	1	29	220	37	2	63	35	29	13	50	42	79	8	11	10	8	0	0	0	0	0	0	0	0	0	1	0	0	1	22	434.95	762.975	8.942	6	6	10	9	7	2	9.268711223	1	792	16
1047		23364	0	17	5	3	0	28	220	42	2	57	59	30	11	40	43	73	9	11	10	8	0	1	0	0	0	0	0	0	0	0	1	0	2	14	323.7	474.675	8.799	9	6	5	7	7	11	8.996085907	0	522	15
1048		27057	1	16	4	3	1	30	223	45	4	66	47	31	18	56	26	62	9	15	12	10														14	303.05	570.875	10.464	12	5	11	8	9	4	9.877592114	1	483	18
1049		22721	0	17	3	3	1	30	222	46	4	65	59	49	16	70	28	66	14	10	10	7	0	1	0	0	0	0	0	0	0	0	0	0	2	18	453.55	571.9736842	9.76	7	10	12	9	6	4	11.06773898	1	967	19
1050		28043	1	16	3	2	2	28	226	47	2	77	47	42	17	46	41	71	10	12	8	7	0	0	0	0	0	0	0	0	0	0	0	0	2	20	417.15	696.7	10.211	8	10	9	9	6	5	10.19287213	1	725	17
1051		24174	0	22	5	5	1	30	222	47	4	78	56	38	18	57	38	53	12	13	13	9	0	0	0	0	0	0	0	0	0	0	0	0	2	20	343.25	548.2307692	8.663	7	9	7	7	6	4	9.283020795	1	639	21
1052		23561	1	18	3	3	1	29	221	36	4	80	59	30	25	83	18	40	11	14	14	10	0	0	1	0	0	0	1	0	0	0	0	0	1	26	335.85	514.675	7.226	7	7	16	11	8	1	6.979996932	1	487	26
1053		24566	0	15	4	3	0	29	222	47	4	71	56	49	21	53	25	83	14	15	13	10	0	0	0	0	0	0	0	0	0	0	0	0	2	22	292.6	417.2051282	8.985	9	10	9	11	8	3	9.602364486	1	644	21
1054		26809	1	13	2	2	1	30	220	46	4	41	38	25	14	45	66	114	7	14	12	12	0	0	0	0	1	1	0	0	0	0	0	0		14	323.25	732.5641026	9.912	8	6	16	7	5	6	9.602364486	0	581	12
1055		18463	0	17	3	3	1	29	222	39	2	75	68	29	21	48	16	28	9	13	12	13	0	0	0	0	0	0	0	0	0	0	0	0	2	26	299.1	422.6153846	6.799	11	10	13	9	9	5	8.996085907	1	514	31
1056		28281	1	12	4	3	0	25	220	39	2	56	40	28	16	32	52	71	7	8	3	6	0	0	0	0	0	0	0	0	0	0	1	0	2	22	351.85	619.025641	7.11	5	7	6	7	6	11	9.316197397	1	491	15
1057		25355	1	17	4	3	2	30	224	44	4	56	44	36	24	50	38	58	9	12	11	8	0	0	0	0	0	0	0	0	0	1	0	0	2	26	367.25	681.6	9.273	7	3	8	9	8	2	10.57194716	1	912	24
1058		19751	0	16	1	2	1	28	222	40	4	61	32	52	20	51	49	85	14	12	11	9	0	0	0	0	0	0	0	0	0	0	0	0	2	20	396.2	744.4615385	7.614	6	10	9	8	7	6	9.602364486	1	720	15
1059		20103	1	13	5	3	1	30	226	46	2		51	22	15		42	78	7	12	13	8	1	1	0	0	0	1	0	0	0	0	0	0	2	24	277.15	522.8974359	9.565	7	7	10	10	9	5	10.19287213	1	494	22
1060	32	18060	1	19	3	3	0	29	218	34	4	92	54	32	22	57	22	43	10	12	9	12	0	0	0	0	0	0	0	0	0	0	0	0	3	24	405.4	578.4358974	7.954	5	7	13	9	6	0	7.617305696	1	698	21
1061		26891	0	14	3	2	2	29	223	47	4	80	41	37	13	56	35	60	10	9	9	6	0	0	0	0	0	0	0	0	0	0	0	0	3	28	323.7	526.8421053	9.042	7	9	13	9	7	2	9.877592114	1	620	25
1062		23320	0	13	4	3	1	30	222	42	4	80	57	53	18	60	34	65	14	13	13	10	0	0	0	0	0	0	0	0	0	0	0	0	2	26	342.15	613.65	10.207	7	9	12	10	6	3	11.84893887	1	706	24
1063		19935	1	20	4	3	0	27	226	39	4	80	65	46	19	72	28	62	14	10	8	8	0	0	0	0	0	0	0	0	0	0	1	1	2	22	294.7	475.5135135	9.282	8	8	11	12	6	2	9.013762672	0	508	30
1064	34	24793	0	17	4	3	1	30	222	41	4	44	47	44	15	45	27	64	12	12	12	8	0	0	0	0	0	1	0	0	0	0	0	0	2	12	322.25	583.55	9.596	10	9	7	6	7	5	9.877592114	1	674	21
1065		27089	1	19	3	2	2	27	226	46	4	72	47	28	19	51	39	108	5	9	8	10	0	0	0	0	0	0	0	0	0	0	0	0	2	22	289.35	571.7692308	7.872	7	9	11	11	6	11	9.602364486	1	674	13
1066		23410	0	18	4	5	0	30	226	46	4	76	44	52	17	81	30	54	14	13	8	9	0	0	0	0	0	0	0	0	0	0	1	0	1	22	287.05	491.025641	11.061	8	10	7	10	6	2	11.06773898	1	596	16
1067		27335	0	18	5	3	1	25	216	41	4	53	34	36	11	41	39	79	10	9	9	6	0	0	0	0	0	0	0	0	0	0	0	0	1	18	439.45	641.7	8.661	7	8	3	7	7	9	10.57194716	0	745	8
1068	28	25265	0	18	4	3	1	30	224	46	4	64	43	36	25	57	34	81	10	10	10	9	0	0	0	0	0	0	0	0	0	0	1	0	2	24	399.25	726.1	10.219	6	10	8	10	7	1	10.19287213	1	908	21
1069		20590	1	18	4	3	0	30	222	38	2	83	68	24	19	78	20	34	5	14	11	13	0	0	0	0	0	0	0	0	0	0	0	0	2	28	313.3	416.6153846	7.821	9	7	14	11	7	1	8.77869822	1	436	36
1070		20131	0	16	4	3	2	30	215	38	2	61	56	32	14	48	22	38	9	11	11	11	0	0	0	0	0	0	0	0	0	0	1	0	2	20	340	520.85	7.866	8	10	11	10	6	4	8.056612589	1	566	18
1071		28767	0	15	4	3	0	30	210	40	2	57	35	22	16	52	43	60	6	12	10	9	0	0	0	0	0	0	0	0	0	0	0	1	2	8	475.8	780.6	5.755	4	4	5	4	7	7	6.744807523	0	912	16
1072	30	20617	0	16	4	3	2	30	221	42	4	72	62	53	16	56	24	41	14	14	13	10	0	0	0	0	0	0	0	0	0	0	0	0	2	26	330.9	535.8	9.886	8	10	14	11	8	0	10.19287213	1	555	22
1073	28	17883	0	16	5	3	0	30	227	38	4	79	54	38	16	57	24	46	8	12	8	7	0	0	0	0	0	0	0	0	0	0	0	0	2	20	330.55	450.85	6.83	4	7	12	11	6	2	9.268711223	1	536	22
1074		26194	1	18	5	3	0	26	224	42	4	55	45	18	13	37	35	165	5	10	7	7														22	441	698.45	10.585	7	7	5	9	4	5	10.57194716	1	632	14
1075		26542	0	17	3	3	2	29	224	47	2	55	36	37	12	36	49	89	12	13	13	10	0	0	0	0	0	0	0	0	0	0	0	0	3	22	343.4	661.5	9.361	6	9	3	8	6	4	10.57194716	1	775	14
1076	28	22634	0	14	5	3	1	29	224	45	4	74	55	31	19	47	24	54	9	11	10	9	0	0	0	0	0	1	0	0	0	0	1	0	2	18	278.3	615.025641	8.948	5	9	10	9	7	4	7.617305696	1	510	20
1077		15433	1	18	4	2	0		196	24	2	65	50		20	40	29	49		10	7	8	0	0	0	0	0	0	0	0	0	0	0	1	2	22	328.3	545.2564103	3.012	4	8	17	12	8	0	5.956278288	0	780	24
1078		15910	0	17	4	3	0	29	219	34	2	70	81	40	12	69	18	25	14	15	14	7														22	272	375.2820513	7.156	8	4	10	10	9	6	8.75850625	1	440	32
1079		17251	0	17	4	3	0	30	224	46	4	66	67	32	29	69	18	34	12	10	11	11														20	371.8	501.6410256	10.589	8	10	15	12	7	2	11.84893887	1	573	30
1080		23158	0	19	4	4	0	30	220	44	2	72	43	44	14	55	43	75	11	11	8	5	0	0	0	0	0	0	0	0	0	1	0	0	3	18	410.9	746.575	9.35	5	9	8	8	7	3	10.19287213	0	618	17
1081		22705	0	17	5	3	2	30	223	45	2	59	50	24	20	39	33	69	7	12	9	9	0	0	0	0	0	0	1	0	0	0	0	0	2	22	390.65	614.275	8.923	8	7	12	11	6	4	9.316197397	0	724	20
1082		26827	0	17	5	3	2	29	219	44	1	69	46	21	16	43	43	83	4	12	6	6	0	0	0	1	0	0	0	0	0	0	1	0	2	14	420.6	840.8	8.901	6	6	7	6	6	5	9.316197397	0	767	16
1083	27	21679	1	21	4	3	0	29	223	41	1	75	52	37	18	64	29	50	11	11	13	8	0	0	0	0	0	0	0	0	0	0	0	0	2	22	317.05	518.725	8.982	6	7	10	9	7	2	9.602364486	1	565	23
1084		27020	0	11	4	2	0	28	221	44	1	79	47	42	21	67	22	40	13	13	11	10	0	0	0	0	0	0	0	0	0	0	1	0	1	24	361.8	631.5263158	8.762	5	9	7	8	7	2	7.29502533	1	651	12
1085		17753	0	13	3	5	2	29	207	33	4	76	46	30	19	59	22	56	10	10	7	6														20	373.35	598.4	5.044	6	10	14	9	6	1	5.291682341	1	630	26
1086		26940	0	17	4	2	0	28	223	50	2	56	46	48	17	45	56	63	13	14	14	9	0	0	0	0	0	0	0	0	0	0	0	0	2	14	342.85	524.425	16.7	5	10	15	5	7	2	11.84893887	1	577	13
1087		17247	0	17	4	3	0	29	219	40	2	110	56	45	22	90	18	40	14	15	11	8														20	301.45	531.2222222	7.987	8	7	13	11	9	2	8.954485334	1	468	24
1088		28138	0	13	3	1	0	29	220	46		59	50	33	18	56	30	66	10	9	8	9	0	0	0	0	0	0	0	0	0	0	0	0	2	16	377.05	563.2631579	9.883	7	10	4	8	7	2	9.316197397	1	682	21
1089		18606	1	19	5	3	0	27	219	27	1	49	46	27	17	52	39	159	8	7	6	0														20	494.05	901.2307692	6.093	6	3	9	9	3	0	6.527443405	0	674	14
1090	31	18382	0	13	5	3	0	30	226	45	2	85	64	37	18	66	19	46	9	13	8	8	0	0	0	0	0	0	0	0	0	0	0	0	2	20	306	542.4210526	9.308	8	6	14	7	6	1	9.329507746	1	536	20
1091		15141	0	16	4	4	1	30	220	39	4	89	70	48	25	80	19	47	14	11	8	11	0	0	0	0	1	0	1	0	0	0	0	0	1	22	315.55	542.7	6.326	7	10	12	11	8	1	6.517791058	1	568	31
1092	29	15312	1	14	3	3	1	28	216	37	4	80	50	41	18	68	21	35	12	10	11	8	0	0	0	0	0	0	0	0	0	0	0	0	2	18	333.55	552.1	6.595	5	10	12	8	6	2	6.957681795	1	586	22
1093		27085	0	20	3	2	2	24	216	34	4	67	28	36	18	45	65	109	10	8	7	8														8	391.35	789.8888889	5.763	4	1	9	7	2	5	8.954485334	0	647	10
1094	29	19169	1	16	4	3	0	30	224	44	2	74	65	51	21	60	19	55	13	16	12	9	0	0	0	0	0	0	0	0	0	0	0	0	3	20	314.55	548.3076923	9.899	9	9	13	10	9	2	9.316197397	0	642	28
1095	28	22361	1	13	4	3	0	29	220	39	4	54	55	29	19	56	24	45	7	11	8	10	0	0	0	0	0	0	1	0	0	0	1	0	2	22	416.45	615.275	6.008	7	8	10	8	8	2	6.445137603	1	670	25
1096		27092	0	16	5	3	1	30	220	43	2	48	50	37	19	42	36	55	11	12	10	10	0	0	0	0	1	0	0	0	0	0	0	0	2	22	264.7	648.4871795	9.392	5	8	9	8	9	1	9.873651812	0	569	17
1097	28	22162	1	16	4	4	0	30	219	35	4	58	61	18	20	47	19	36	6	11	10	6	0	0	1	0	0	1	0	0	0	0	1	0	3	26	344.05	564.1	6.447	8	7	12	11	7	1	8.75850625	1	586	28
1098	31	22175	1	13	4	3	0	27	220	39	4	74	64	34	16	56	16	46	10	9	10	10	0	0	0	0	0	0	1	0	0	0	0	0	2	22	277.5	530.75	6.523	5	4	16	10	7	4	6.686418268	0	499	26
1099	27	18042	1	15	2	3	2	23	217	28	2	69	47	20	19	63	18	59	10	11	7	6	0	0	0	0	0	0	0	0	0	0	0	0	2	22	431.95	542.6923077	5.692	4	3	11	9	6	2	5.220813894	1	725	12
1100	28	21896	0	16	5	3	0	28	218	42	2	89	67	34	21	64	24	44	11	14	11	8	0	0	0	0	0	1	0	0	0	0	0	0	2	24	392.7	586.2	8.422	9	9	10	11	7	4	9.268711223	1	621	31
1101		19448	1	20	4	3	0	28	218	41	2	76	53	34	20	60	20	49	11	11	12	8	0	0	0	0	0	0	0	0	0	0	0	0	2	24	344.25	525.1538462	7.07	7	6	9	13	6	4	9.268711223	1	568	28
1102	27	23578	1	12	3	3	0	30	220	39	4	72	44	51	19	55	31	44	14	13	13	11	0	0	0	0	0	0	0	0	0	0	0	0	2	18	317.25	619.575	6.39	10	9	11	8	7	4	8.814964925	1	748	17
1103	28	17307	0	17	4	3	0	30	227	46	2	69	71	54	18	54	19	57	14	11	10	10	0	0	0	0	0	0	0	0	0	0	0	0	2	22	354.65	561.175	11.067	7	10	16	8	7	6	11.06773898	1	524	23
1104		17994	0	19	5	3	0	30	222	42	4	76	65	34	21	60	33	37	9	14	13	10														24	364.45	582.25	9.262	8	9	11	13	7	3	9.597872821	1	683	19
1105	29	24644	1	20	5	3	3	26	222	37	4	85	54	41	20	44	23	62	13	13	11	7	0	0	0	0	0	0	0	0	0	0	1	0	3	18	334.25	491.2	8.945	5	3	3	11	8	10	9.354351311	1	683	15
1106	26	19604	1	17	4	3	0	29	222	41	4	69	60	21	27	70	19	38	6	14	13	12	0	0	0	0	0	0	0	0	0	0	0	0	2	26	285.4	526.75	9.018	9	10	17	13	8	1	9.306773789	1	495	27
1107	27	20142	1	14	5	3	1	26	202	20	0	57	54	27	4	45	29	49	6	12	14	10	0	0	0	0	0	0	0	0	0	0	0	0	3	16	329.95	494.275	4.744	6	7	14	8	7	3	4.199129287	1	955	23
1108		26244	0	19	4	3	1	29	226	48	2	63	48	40	16		29	54	10	11	12	7	0	0	0	0	0	0	0	0	0	0	0	0	1	20	297.15	576.2894737	9.904	4	8	10	6	7	1	10.19287213	1	689	19
1109	32	21334	0	18	4	3	0	30	225	48	4	101	57	48	18	60	26	44	14	13	13	12	0	0	0	0	0	0	0	0	0	0	0	0	3	28	320.05	538.7	9.856	13	10	9	11	8	4	9.602364486	0	695	21
1110	28	27559	1	16	3	3	1	29	224	43	2	70	43	23	20	71	46	77	9	12	11	9	0	0	0	0	0	0	0	0	0	0	0	0	1	22	354.75	597.325	9.633	8	10	11	10	7	1	9.602364486	0	543	4
1111		20487	1	17	4	3	1	30	220	42	4	81	50	42	21	51	30	60	13	16	15	10	1	0	0	0	1	0	0	0	0	0	1	0		26	372.7	617.7	9.321	8	3	12	12	7	4	9.602364486	1	1029	15
1112		20884	0	17	4	3	0	27	217	31	4	65	53	26	15	57	17	39	10	10	10	11														16	308.25	494.1842105	6.075	8	9	10	6	8	4	6.175757068	1	604	27
1113	28	20058	1	21	3	5	0	29	226	38	2	73	59	29	18	68	30	41	8	12	12	6	0	0	0	0	0	0	0	0	0	0	1	0	3	22	358.2	578.175	9.116	8	5	13	12	6	3	9.602364486	1	679	19
1114	27	22421	1	12	3	3	0	30	225	42	2	58	46	39	15	41	31	55	12	7	12	6	0	0	0	0	0	0	0	0	0	0	0	0	2	20	318.4	592.3	10.196	7	10	10	8	7	0	10.57194716	1	554	17
1115	28	21398	1	17	4	3	0	30	225	44	2	78	47	51	18	54	46	52	14	13	15	10	0	0	0	0	0	1	1	0	0	0	1	0	2	16	299.05	540.5128205	10.209	7	10	8	8	8	4	9.877592114	1	611	11
1116		25863	1	14	5	3	2	28	224	43	2	76	59	32	22	42	35	50	9	11	12	10	0	0	0	0	0	1	0	0	0	0	0	1		22	310.55	503.9	7.847	7	10	13	9	8	3	7.708901845	0	616	20
1117		23143	1	14	4	4	2	23	214	22	4	67	43	22	22	57	25	70	6	11	5	6	1	0	0	1	0	0	1	0	0	0	0	0	2	22	305.15	506.25	5.36	7	7	14	11	6	1	8.521497501	1	508	23
1118		24511	0	20	5	3	3	26	225	44	4	62	52	14	17	43	51	88	5	11	8	9	0	0	0	0	0	0	0	0	0	0	0	0	2	18	348.45	591.375	9.324	3	7	8	8	6	11	9.602364486	0	739	10
1119		19512	1	16	5	3	0	30	225	47	2	60	57	31	17	50	33	39	10	14	14	11	0	0	0	1	0	0	0	0	0	0	0	0	1		319.55	502.4358974	10.586	10	10	11	14	7	1	11.06773898	1	475	26
1120		27482	1	16	5	3	0	27	222	35	4	33	52	30	17	34	50	139	8	10	9	8	0	0	0	0	0	0	0	0	0	0	0	0	2	28	305.95	567.65	8.687	6	5	5	6	6	1	9.877592114	1	620	16
1121		18840	0	15	5	3	0	28	212	35	2	57	51	33	23	47	24	67	8	12	6	6	0	0	0	0	0	0	0	0	0	0	0	0	2	20	299.3	479.6315789	5.552	5	9	4	10	2	2	5.709709799	1	557	20
1122		22406	0	16	4	4	1	30	223	39	4	71	63	32	19	50	20	30	9	12	8	13	0	0	0	0	1	1	0	0	0	0	0	0	2	26	324.6	403.4	9.901	12	10	15	12	7	4	9.877592114	1	841	29
1123		22447	1	16	4	5	1	28	221	36	2	73	50	31	20	72	30	59	11	12	8	7	0	0	0	0	0	0	0	0	0	0	0	0	2	18	301.95	579.8974359	6.911	8	8	9	5	6	2	8.521497501	1	508	22
1124		20283	1	18	4	3	1	30	227	46	4	87	55	38	23	71	29	50	14	12	13	10	0	0	0	0	0	0	0	0	0	0	0	1	3	24	310.9	499.0540541	11.868	9	10	10	11	7	0	11.06503745	1	549	23
1125		23853	1	10	3	3	3	20	184	6	4	48	40	9	16	37	30	96	6	9	3	4	0	0	0	0	0	0	0	0	0	0	0	0	1	8	394	720.7	0.243	3	2	5	4	4	7	0.75338916	0	661	19
1126		27369	1	13	4	3	1	30	216	39	4	73	45	23	15	45	43	106	6	12	11	6	0	0	0	0	0	0	1	0	0	0	0	0	1	16	341.35	514.2162162	6.616	6	9	12	8	7	13	8.954485334	0	605	16
1127		17147	0	21	5	3	0	30	214	40	4	67	63	35	14	51	23	33	11	8	8	6	0	0	0	1	0	0	0	0	0	0	1	1	1	24	306.95	461.6153846	6.959	7	9	13	13	5	2	8.996085907	0	663	25
1128		25744	1	20	5	3	1	28	223	45	4	51	40	22	15	43	28	46	6	8	7	8	1	0	0	0	0	0	1	0	0	0	0	0	2	24	311.75	539.3684211	9.28	5	7	4	7	7	2	9.602364486	1	568	12
1129		18076	1	18	5	3	0	28	219	40	4	64	45	51	21	59	34	48	14	13	12	9	0	0	0	0	0	0	0	0	0	0	0	0	2	20	273.3	480.775	7.31	4	8	8	10	7	5	8.77869822	1	587	25
1130		21768	0	17	5	3	1	29	215	39	4	49	46	27	15	49	28	48	8	7	6	9	0	0	0	0	0	0	0	0	0	0	0	0	2	16	363.15	536.2820513	9.017	5	10	9	9	5	6	9.292985685	1	682	24
1131		20132	1	17	4	5	0	27	224	40	4	92	69	42	21	72	21	37	14	13	10	11	0	0	0	0	0	0	0	0	0	0	0	0	2	18	323.1	454.0263158	8.94	9	10	15	10	9	0	9.316197397	1	658	33
1132		27018	0	16	4	3	1	25	216	34	4	70	39	35	11	49	59	84	10	11	8	8	1	0	0	0	0	0	0	0	0	0	1	0	2	18	337.65	603.85	7.846	6	8	9	6	5	6	7.380693383	1	645	10
1133		22325	0	17	4	3	0	30	225	42	4	76	63	42	19	59	31	47	12	12	12	9	0	0	0	0	0	0	0	0	0	0	1	0	2	20	300	479.5641026	9.827	9	9	10	10	7	5	11.06773898	1	502	25
1134		26207	0	18	5	3	2	30	225	39	4	61	58	32	14	52	32	73	9	8	7	7	1	0	0	0	0	0	1	0	0	0	1	0	2	18	344.25	564.8	10.212	7	10	9	9	5	2	10.19287213	1	599	19
1135		22759	0	13	4	4	0	30	213	37	2	84	65	53	20	72	23	50	14	9	11	9	0	0	0	0	0	0	0	0	0	0	0	0	2	22	369.5	597.95	6.272	4	10	11	10	7	2	7.147328074	1	730	28
1136		19923	1	16	4	4	1	27	219	36	4	69	50	10	27	58	24	46	4	16	16	12	0	0	0	0	0	0	0	0	0	0	1	0	2	26	307.65	513.7	6.061	10	10	12	7	8	2	6.445137603	1	524	26
1137		25433	0	13	4	3	0	30	223	42	4	64	50	35	20	51	31	59	11	13	13	9	0	0	0	0	0	0	0	0	0	1	0	0	3	14	399.45	567.6	8.887	4	8	8	7	5	5	9.602364486	1	834	21
1138		22540	0	19	4	3	0	29	224	45	2	45	46	39	16	52	33	56	11	12	10	8	0	0	0	0	0	0	0	0	0	0	0	0	2	22	457.05	700.075	11.874	3	7	4	7	8	6	11.84893887	1	898	16
1139		27009	0	12	4	3	0	26	206	33	2	46	39	16	15	37	33	95	5	11	9	1	1	0	0	0	0	0	0	0	1	1	0	0	2	16	383	662.2	6.325	3	4	8	7	5	5	6.903018276	1	658	17
1140		16738	0	21	4	4	1	29	213	38	4	58	67	42	21	55	18	42	13	11	7	9	0	0	0	0	0	0	0	0	0	0	0	1	2	22	309.85	472.175	6.9	3	10	11	9	7	1	6.686418268	1	661	24
1141		23209	0	17	4	4	2	30	222	39	4	85	61	52	21	54	28	45	14	11	12	10	0	0	0	0	0	0	0	0	0	0	1	0	2	20	349.95	574.0512821	9.212	7	10	11	7	9	2	9.518419262	1	540	29
1142		23081	1	17	5	3	2	29	215	41	4	62	56	31	24	42	23	33	12	16	14	14	0	0	0	0	0	0	0	0	0	0	0	0	2	24	273.15	603.225	6.77	10	5	11	11	10	4	6.686418268	1	618	22
1143		24930	0	13	4	3	0	29	226	43	4	67	35	36	12	63	31	60	13	12	10	8	0	0	0	0	1	0	0	0	0	0	0	0	2	16	409.4	724.3589744	8.893	8	10	10	10	7	3	9.877592114	1	632	18
1144		23864	1	16	4	3	2	28	225	42	4	65	61	17	20	45	24	42	6	15	14	10	0	0	0	0	1	0	0	0	0	0	1	0	2	26	346.1	557.35	9.892	8	7	13	8	8	3	10.57194716	0	570	23
1145		29130	0	17	5	3	1	28	215	38	0	53	44	24	11	50	46	118	6	11	10	9	0	0	0	0	0	0	0	0	0	0	0	1	1	14	315.65	650.9736842	6.861	4	3	7	7	6	11	7.363743847	0	756	9
1146		19860	0	16	3	2	1	28	219	32	4	76	54	45	17	56	24	75	14	14	8	9	0	0	0	0	0	0	0	0	0	0	0	0	2	22	315.25	524.6315789	7.236	5	10	12	13	9	2	6.686418268	1	507	18
1147		27296	1	13	4	3	0	27	221	44	2	63	45	12	12	41	42	87	4	13	10	9														8	320.45	602.4	10.131	4	1	3	7	4	10	9.602364486	0	714	10
1148		15450	0	17	4	4	2	28	220	28	2	79	61	31	18	56	18	44	10	11	10	9	0	0	0	0	0	0	0	0	0	0	0	0	2	20	352.35	488.875	6.418	4	10	11	10	7	5	6.279084908	1	499	31
1149		24283	1	17	5	3	1	27	216	44	2	66	47	18	15	45	44	39	5	9	11	7	0	0	0	0	0	0	0	0	0	0	0	0	3	16	294.4	526.7948718	7.271	8	4	6	11	7	3	9.292985685	0	473	16
1150		29009	0	11	3	2	2	27	213	38	2	55	43	22	21	42	42	86	6	12	11	9	0	0	0	0	0	0	0	0	0	0	1	0	3	20	323.9	850.7	6.453	7	9	6	4	7	4	7.165408667	0	648	17
1151		22948	0	18	2	4	0	30	224	46	2	80	50	44	16	58	30	51	12	11	12	10	0	0	0	0	0	0	0	0	0	0	0	0	2	20	353.7	629.0512821	8.82	8	10	11	8	7	0	9.602364486	1	748	22
1152		18456	0	19	4	4	0	29	216	34	4	67	59	43	20	73	23	47	11	15	11	10	0	0	0	0	0	0	0	0	0	0	0	0	3	20	324.5	641.25	6.401	9	9	13	10	9	3	6.978164823	1	713	27
1153		14836	1	17	3	3	0	30	221	39	4	95	62	53	21	86	18	48	14	10	8	8	0	0	0	0	0	0	1	0	0	0	1	0	2	26	340.05	472.9459459	8.649	6	10	15	11	8	1	6.831262173	1	538	31
1154		28240	0	16	4	4	3	20	211	39	0	50	34	24	10	43	34	96	8	10	7	9	1	0	0	0	0	0	0	0	0	0	1	0	2	22	377.1	623.65	6.056	6	2	5	10	6	10	7.272636281	0	740	16
1155		26191	0	13	4	3	0	28	218	36	4	49	50	30	19	48	31	64	8	8	8	9	0	0	0	0	0	0	0	0	0	0	0	0	1	18	307.6	555.2564103	7.946	7	7	11	10	6	6	9.268711223	1	721	19
1156		16254	0	17	4	3	0	30	210	34	4	78	56	18	18	44	41	68	4	11	13	7	0	0	0	0	0	0	0	0	0	0	0	0	1	20	328.5	590.525	5.85	7	8	7	8	7	4	6.737184999	0	620	30
1157		18622	0	14	4	3	0	30	212	31	4	78	55	47	19	55	35	44	14	12	12	8	0	0	0	0	0	0	0	0	0	0	1	0	3	18	295.55	604.0769231	5.248	6	9	9	11	9	4	7.147328074	1	562	19
1158		26384	1	15	4	3	2	30	218	47	4	65	45	35	23	47	28	77	9	11	11	10	0	0	0	0	0	0	0	1	0	0	0	0	2	20	289.85	599.5897436	6.638	3	9	11	6	7	0	5.444166974	1	694	20
1159		27052	1	17	3	4	1	29	218	41	2	42	39	20	20	49	43	93	6	10	9	7	0	0	0	0	0	0	0	0	0	0	0	0	2	18	382.3	579.7631579	8.641	8	6	6	8	6	2	8.996085907	0	970	16
1160		23846	0	22	4	4	2	27	225	45	4	60	53	19	13	51	28	72	7	12	11	7	0	0	0	0	0	0	0	0	0	0	0	1	2	18	295.3	579.275	10.195	7	10	12	8	6	3	10.57194716	0	524	19
[truncated: 14 more columns]
